# Supplementary material for: Exploring the efficacy of identity priming and message framing in influencing American attitudes toward trophy hunting
Source: PLoS One. 2024 Nov 7;19(11):e0312949. doi: 10.1371/journal.pone.0312949 (PMC11542780; doi:10.1371/journal.pone.0312949)
Supplement: S4 Appendix — (XLSX) [file pone.0312949.s004.xlsx]

## Sheet: Exploring the efficacy of ident
Region	Age	Gender	RaceWhite	RaceBlack	RaceLatino	RaceNative	RaceAsian	RaceHawaiianPI	RaceOther	Education	Setting	Income	THPreTot	THPostTot	MCViews	MCConservation	MCArgue	MCConcern	MCFacts	MCLocal	MCReason	SourceUSFWS	SourceSADEA	SourceSCI	SourceWWF	SourceTNC	SourceJournal	PoliticsTot	ValueFamilyTot	ValueConservationTot	ValueEconomicTot	ValueGrowthTot	ValueFunTot	Version
2	39	2	1							4	2	2	1	5	4	4	5	3	4	5	4	3	3	3	3	3	3	5	4	1	2	3	5	7
2	25	2	1							2	4	3	5	5	5	4	5	5	5	4	5	3	3	2	3	3	3	2	2	5	4	3	1	5
3	25	2		1						2	2	8	6	6	6	6	6	6	6	6	6	4	4	4	4	4	4	5	2	1	5	4	3	5
4	60	2	1							5	2	2	2	2	2	2	4	4	4	3	3	2	2	2	2	2	2	1	1	5	4	2	3	6
3	49	2	1							3	2	1	3	3	3	3	3	3	3	3	3	2	2	2	2	2	2	4	4	5	1	3	2	1
4	56	2	1	1						3	2	4	1	2	6	6	6	6	6	6	6	2	2	2	3	2	2	1	4	2	5	1	3	9
2	70	1	1							2	2	1	2	3	3	6	3	4	2	3	3	3	2	2	1	2	1	3	1	2	5	3	4	8
1	64	2	1							2	1	1	2	2	2	2	4	1	3	1	2	2	2	2	2	2	2	2	1	2	5	3	4	2
3	66	2	1							4	1	4	1	1	1	1	5	1	1	1	1	3	3	3	3	3	3	4	1	5	3	2	4	3
3	38	2	1							2	4	1	6	1	3	1	5	3	3	1	1	2	2	2	2	2	2	3	4	2	1	3	5	8
2	47	2	1							3	2	2	1	2	2	2	5	4	3	6	2	3	3	4	2	4	4	3	1	3	2	4	5	7
3	62	2	1							3	1	2	1	1	2	1	5	5	1	1	1	2	1	1	1	1	1	3	1	2	5	3	4	6
2	39	3	1							3	4	1	2	4	4	4	2	4	4	4	5	2	2	2	2	2	2	5	3	4	5	1	2	9
4	68	2	1							4	2	2	2	2	2	2	4	3	6	3	3	3	2	1	3	3	4	2	1	5	3	2	4	7
2	49	2	1							3	2	1	2	2	1	1	2	3	2	4	2	2	2	2	2	2	2	4	1	3	2	5	4	1
3	56	2	1							2	1	1	2	2	4	2	4	4	4	2	3	2	2	2	2	2	2	2	3	4	1	2	5	2
3	72	2	1							2	2	2	2	2	1	1	5	1	2	2	2	4	2	2	3	3	4	2	1	2	4	3	5	8
2	76	2	1							4	2	4	2	6	4	4	4	4	4	4	6	4	4	4	4	4	4	1	1	4	2	5	3	4
2	60	2	1							2	1	2	4	4	3	5	3	4	4	4	4	3	2	2	3	4	2	3	4	3	2	1	5	9
2	71	2	1							2	1	1	2	6	3	3	3	4	3	3	3	3	4	4	3	3	3	3	2	4	1	3	5	7
3	65	2	1							1	4	2	4	6	6	6	2	3	3	3	3	2	2	2	2	2	2	1	1	5	2	3	4	4
4	75	2	1							2	2	2	1	1	2	2	1	4	4	2	5	2	3	2	3	3	2	2	2	5	1	3	4	5
2	65	2		1						2	1	2	4	3	4	3	3	4	3	4	4	3	3	3	3	4	3	4	2	5	4	3	1	5
1	62	2	1							3	1	6	5	5	5	2	1	5	5	5	5	2	2	3	3	3	2	1	1	5	2	3	4	2
3	55	2	1							2	1	3	1	1	1	1	1	1	1	1	1	1	1	1	1	1	1	1	1	5	3	2	4	4
4	64	2	1							3	2	5	1	1	1	1	4	2	2	1	1	2	2	2	2	2	2	2	2	4	1	5	3	2
2	32	2	1							2	1	1	6	3	3	3	3	3	3	3	3	4	4	4	4	4	4	5	1	3	4	5	2	9
1	31	2	1							2	2	1	3	4	3	5	2	5	5	3	3	3	3	3	3	3	3	4	1	4	2	3	5	8
3	64	2	1							3	2	4	2	2	1	1	5	3	2	2	2	3	3	1	3	3	3	3	3	2	5	4	1	1
1	58	2	1							3	2	5	3	2	3	3	3	3	3	3	3	2	2	2	2	2	2	3	1	4	2	3	5	7
3	67	1	1							3	2	3	3	3	4	3	1	3	4	4	4	3	3	2	2	3	2	3	1	5	4	3	2	3
2	76	1	1							3	2	5	2	4	4	4	3	5	6	5	4	3	3	3	3	3	3	3	2	1	4	3	5	6
2	77	2	1							2	2	2	2	2	1	1	4	3	2	2	2	1	1	1	3	3	2	3	1	2	3	5	4	3
4	71	2	1							4	3	4	1	1	1	1	5	1	1	3	1	2	2	2	2	2	2	5	4	1	3	2	5	1
2	76	2	1							4	2	7	1	1	2	2	4	1	2	3	2	2	1	1	3	2	3	3	1	5	2	3	4	4
4	71	2	1							4	1	3	2	2	6	3	2	3	3	4	3	3	2	4	2	2	2	4	1	2	3	5	4	4
3	75	2	1							3	2	3	2	4	3	4	2	4	4	4	4	2	2	4	2	3	3	4	1	3	2	5	4	7
3	51	2	1							3	1	1	3	4	4	4	6	3	4	5	4	3	3	3	3	3	3	2	2	5	1	4	3	5
2	40	1	1							3	3	7	4	2	2	3	4	4	4	2	4	3	1	1	3	3	3	3	1	5	3	2	4	2
3	70	2	1							5	2	3	1	1	1	1	5	3	1	1	1	2	1	1	2	2	2	5	1	3	5	4	2	2
2	55	2	1							4	1	2	2	4	2	4	3	3	4	4	4	3	3	4	3	4	3	5	1	3	2	5	4	9
4	79	2	1							4	2	3	1	2	2	4	3	2	4	4	3	4	1	4	3	4	2	4	3	2	4	1	5	6
2	67	2	1							3	2	7	2	2	2	2	4	2	2	2	2	3	1	1	3	3	3	2	1	3	2	5	4	3
3	46	2	1							5	3	5	6	5	4	5	1	5	5	5	5	3	3	2	3	3	3	3	1	4	5	2	3	6
3	71	2	1							2	2	2	2	1	1	2	3	2	2	3	3	3	2	1	3	2	3	4	1	4	2	5	3	1
2	66	2	1							3	4	3	2	2	2	2	4	4	3	3	3	3	2	1	2	3	2	5	2	4	1	3	5	9
1	18	2			1					2	1	1	1	1	6	4	1	6	2	6	6	1	3	4	4	2	3	4	5	3	1	2	4	4
4	27	2			1					4	2	7	1	1	3	1	4	2	3	2	4	3	2	2	1	2	3	5	1	2	5	4	3	8
4	30	1	1							3	4	3	1	1	1	1	5	1	1	1	1	3	3	3	3	3	1	1	2	4	1	3	5	5
3	76	2	1							3	2	2	1	2	3	2	4	3	2	2	1	2	3	2	3	2	2	4	1	5	3	2	4	2
2	26	1	1							3	1	3	2	2	4	2	3	2	3	1	3	2	3	1	3	3	3	4	2	3	5	4	1	8
2	27	1	1		1					4	2	4	2	2	2	2	2	3	1	3	4	3	3	1	3	3	1	4	1	4	5	3	2	1
2	46	1			1					4	1	7	3	2	2	3	3	4	4	4	2	3	3	2	2	3	3	2	2	1	4	5	3	6
4	60	2	1		1					2	1	1	3	3	2	3	3	4	4	3	3	3	3	3	3	3	2	5	1	5	4	3	2	2
2	69	2			1					4	4	2	1	1	1	4	3	1	3	3	3	3	4	4	3	3	3	4	4	1	3	2	5	5
2	22	2	1		1					3	2	3	1	1	1	1	1	1	2	1	1	1	1	1	1	1	1	4	5	2	4	1	3	9
2	19	2	1	1						2	1	1	4	4	5	4	4	3	4	4	4	3	3	3	2	3	3	4	2	3	1	5	4	4
4	40	2	1							2	4	1	3	4	3	4	4	3	3	4	3	2	3	3	2	3	2	4	1	2	3	5	4	3
4	32	2		1						4	2	4	4	2	4	4	3	5	4	4	3	2	1	2	3	3	3	3	1	3	4	2	5	7
2	34	2			1					4	4	3	1	4	5	5	4	5	4	4	3	3	3	3	3	3	3	3	1	2	4	5	3	4
2	28	2			1					2	3	4	3	3	4	3	3	4	4	4	4	2	2	2	2	2	2	2	2	4	1	3	5	7
2	20	1			1					3	2	6	4	3	3	3	3	3	3	3	3	1	1	1	1	1	3	2	5	3	1	2	4	1
3	38	2	1							2	3	5	1	3	3	2	3	4	4	4	4	3	3	2	3	3	3	5	1	2	5	4	3	8
3	22	2			1					3	4	1	1	2	3	1	1	1	1	1	1	4	4	3	3	3	3	5	1	4	3	5	2	6
4	55	1	1							3	2	1	2	1	6	2	4	1	6	2	3	3	1	4	4	4	3	1	1	4	2	5	3	2
2	66	1			1					3	1	1	4	4	4	4	2	4	4	4	4	3	3	3	3	3	3	4	5	3	2	4	1	4
3	35	2					1			5	4	1	3	4	4	4	3	4	3	3	3	2	4	2	2	2	2	2	4	2	3	5	1	1
3	34	2			1					2	2	2	2	2	3	4	3	2	2	3	2	2	2	2	2	2	4	5	5	1	4	2	3	7
4	40	2			1					3	1	6	1	2	3	2	4	1	3	3	2	1	1	1	4	4	4	4	3	4	1	5	2	4
2	54	2			1					2	4	1	1	5	4	4	2	5	4	4	4	3	3	3	3	3	3	2	1	2	3	4	5	9
2	18	2	1							2	1	2	6	2	2	6	5	2	3	6	1	1	1	2	2	3	2	4	1	5	2	3	4	8
2	21	2			1					3	2	4	1	4	4	4	3	4	4	4	4	4	3	4	3	3	3	4	1	4	2	5	3	6
1	38	2	1		1					5	2	4	1	1	1	1	5	1	1	1	1	3	1	4	3	3	3	5	4	2	5	1	3	3
2	35	1			1					3	4	1	1	1	4	2	3	2	2	1	1	1	1	1	1	1	1	2	2	3	4	1	5	2
4	32	1			1					2	1	3	3	4	2	4	4	1	4	4	4	2	1	3	3	1	2	3	1	5	4	2	3	4
2	20	1			1					2	1	2	2	2	2	2	2	3	2	2	2	1	1	1	4	1	2	4	2	4	5	1	3	2
4	27	1	1							2	1	2	4	5	5	4	1	5	5	5	5	3	3	3	3	3	3	1	1	3	4	5	2	3
2	37	2			1					2	1	2	1	5	5	5	1	4	2	5	5	4	3	3	3	3	3	1	1	3	4	2	5	8
4	31	3			1					3	2	1	1	1	1	1	5	1	6	1	1	2	2	2	2	2	2	5	3	2	5	1	4	9
4	19	2		1						2	1	1	3	3	3	3	1	4	3	3	4	2	2	2	2	2	2	5	4	2	3	1	5	5
3	47	2			1					2	2	4	3	4	3	2	3	4	3	3	2	2	3	2	1	2	2	2	3	4	2	1	5	7
3	31	1			1					4	1	7	5	5	4	4	2	3	3	5	4	3	3	2	3	2	3	2	2	5	1	4	3	2
2	27	2			1					4	2	1	2	3	4	5	4	5	4	4	3	3	2	2	3	3	3	4	1	3	5	4	2	6
3	23	2	1		1					2	1	2	5	5	4	5	4	4	4	4	4	3	2	2	3	2	3	4	5	3	2	1	4	6
4	40	2			1					2	3	1	3	2	2	2	4	3	3	2	2	2	2	2	2	2	2	3	1	3	4	2	5	9
4	57	2			1					3	2	5	3	4	3	4	3	4	4	4	4	3	2	3	3	3	2	1	2	5	1	3	4	1
3	31	2			1	1				3	1	5	1	2	2	2	4	3	3	2	2	3	3	1	3	3	2	5	4	1	3	2	5	5
2	23	2			1					2	1	1	2	1	4	3	3	3	3	3	3	1	2	3	2	2	1	2	3	1	2	4	5	7
4	39	2	1							4	1	6	3	3	3	2	3	4	3	5	3	3	2	3	2			4	1	2	4	3	5	8
4	57	2			1					2	1	5	3	4	4	4	3	2	4	4	4	3	3	3	3	3	3	2	1	5	2	3	4	4
1	42	1			1			1		2	2	8	6	2	2	1	2	2	1	1	2	4	4	2	4	4	3	2	4	1	5	3	2	8
2	21	2		1	1					3	2	3	1	2	6	4	6	4	6	4	6	2	2	2	2	2	2	4	4	5	1	2	3	1
2	18	2	1							3	2	6	2	4	5	5	4	3	2	5	3	3	3	3	3	2	3	4	1	2	3	5	4	4
1	54	2			1					2	1	2	1	1	1	1	2	4	4	3	3	1	1	1	1	1	1	2	2	3	5	1	4	3
1	40	2	1		1					2	1	1	1	1	1	1	5	1	1	1	1	2	2	2	2	2	2	3	1	2	5	3	4	3
3	25	2	1							2	2	2	5	5	5	5	4	5	4	5	5	3	3	3	3	3	3	1	2	5	4	3	1	2
1	34	2			1					2	1	1	1	4	5	3	4	3	3	4	4	2	2	3	3	3	1	2	4	1	5	2	3	6
2	24	2	1		1					4	1	2	2	3	3	4	2	2	5	4	5	3	2	2	2	2	3	5	2	4	1	3	5	8
2	49	2			1					1	1	2	3	3	3	3	3	3	4	6	6	3	4	2	1	3	2	3	2	4	5	3	1	2
2	23	2			1					3	2	3	1	3	1	1	5	2	4	2	1	3	2	3	3	4	1	4	5	3	1	4	2	9
2	38	2			1					4	4	5	5	4	4	5	2	3	4	4	4	3	1	2	3	3	3	4	1	5	2	3	4	1
4	29	1			1					2	1	3	1	4	4	4	4	6	6	4	4	3	3	3	3	3	3	2	2	1	3	5	4	4
4	22	1	1							2	1	8	4	4	4	1	2	4	3	4	4	2	2	3	2	3	1	3	2	5	4	1	3	4
2	22	2			1					2	4	1	1	4	4	5	4	4	5	5	4	3	2	1	3	2	3	2	1	5	4	2	3	6
3	48	2			1					2	4	2	1	1	6	1	1	1	1	1	1	2	2	2	2	2	2	2	5	4	1	3	2	2
3	34	2			1					3	1	3	1	2	2	3	3	2	3	3	2	3	2	2	3	3	2	2	1	5	2	3	4	3
2	37	2			1					3	1	3	1	2	6	6	6	6	6	6	2	4	4	4	4	4	4	2	1	4	3	2	5	1
2	29	2			1					3	2	3	1	2	3	2	3	3	3	3	3	1	1	2	2	2	1	1	4	3	1	2	5	7
2	47	2			1					1	2	1	6	3	3	3	3	3	3	3	3	2	2	2	2	2	2	4	2	5	3	1	4	9
3	24	2			1					2	2	2	1	1	5	1	5	5	1	1	1	2	3	2	3	3	3	5	2	1	5	3	4	6
4	50	2		1	1					2	3	4	5	2	4	3	4	2	1	4	4	3	2	2	2	1	3	3	1	5	2	4	3	5
4	33	2		1	1					5	2	5	4	4	5	4	5	4	4	5	5	3	3	3	3	3	3	1	3	5	4	1	2	2
4	23	2			1					3	1	1	5	3	5	5	3	4	4	3	3	3	3	3	3	3	2	5	2	5	1	3	4	4
4	18	1			1					2	2	1	5	4	4	4	5	5	5	4	3	3	3	3	3	3	3	2	4	5	1	2	3	1
2	21	2		1						2	2	1	3	2	3	3	1	1	2	3	3	2	2	2	2	3	2	2	1	5	4	3	2	5
4	18	2			1					2	1	1	4	4	4	3	5	4	3	4	2	3	2	3	3	2	3	3	1	4	3	5	2	8
2	34	1			1					2	1	2	4	4	4	2	2	4	4	2	4	2	3	2	3	3	3	3	4	2	1	3	5	4
4	23	2			1					4	2	3	1	3	3	3	3	3	3	3	3	3	2	1	3	3	3	5	2	4	5	3	1	5
4	22	1			1					2	1	7	1	3	1	3	2	5	4	4	5	3	1	2	3	2	1	2	5	2	3	1	4	8
4	22	2			1					3	2	4	1	3	3	3	5	3	4	3	4	1	2	2	2	2	3	2	4	1	2	5	3	4
4	26	2			1					3	2	2	5	3	3	4	4	2	3	3	2	2	2	1	3	3	3	3	1	2	3	4	5	3
3	21	1			1					4	1	4	3	2	3	3	2	5	3	4	2	2	3	2	1	4	2	3	5	3	2	4	1	3
1	36	1	1							2	1	2	4	4	2	4	4	2	4	2	2	3	1	1	3	1	3	2	1	5	3	2	4	2
4	18	2	1		1					2	2	3	2	4	3	2	2	2	3	3	4	3	4	3	3	3	3	2	1	5	4	2	3	1
2	28	2			1					3	1	3	1	1	1	2	4	2	1	3	4	1	2	3	1	1	3	2	5	4	1	2	3	9
4	33	2	1		1					4	2	2	3	5	4	4	4	5	2	4	4	3	3	1	3	3	3	5	1	2	3	4	5	6
4	23	2			1					3	2	2	1	1	1	1	4	2	2	2	3	2	3	1	2	3	3	5	1	4	5	3	2	1
1	19	2	1		1					2	2	3	1	1	1	2	5	1	1	1	1	1	1	1	1	1	1	1	3	2	4	1	5	2
1	29	2	1		1					3	1	2	3	5	5	5	5	5	5	5	5	2	3	3	2	3	2	3	3	5	2	1	4	3
1	27	2		1						5	1	4	2	6	3	6	3	6	3	6	3	2	4	2	4	2	4	2	3	1	5	2	4	4
1	36	2			1					3	2	2	3	3	3	3	3	3	3	3	3	2	2	2	2	2	2	1	5	2	1	4	3	9
2	60	2			1					4	4	6	1	1	2	2	2	2	1	5	3	2	1	1	1	2	1	4	1	3	2	4	5	8
2	32	2			1					2	4	3	2	2	5	4	3	5	2	5	4	3	2	1	2	3	3	4	5	4	3	1	2	7
4	31	2			1					4	2	2	1	4	3	4	2	3	4	3	3	2	3	3	3	3	1	3	2	1	3	4	5	2
2	60	2			1					5	2	3	2	3	4	4	5	3	2	4	4	3	3	1	3	3	3	3	1	4	2	3	5	6
4	34	2	1		1					4	4	5	4	4	5	4	2	4	5	3	5	3	3	4	3	3	3	1	4	2	1	5	3	5
3	20	2			1					2	1	1	1	2	2	1	2	4	4	2	3	2	2	2	2	2	2	5	2	3	5	4	1	9
1	26	1			1					3	1	4	4	3	5	2	4	2	2	4	4	2	2	2	2	2	3	3	4	1	2	3	5	7
2	25	2			1					4	2	4	1	2	3	2	3	2	4	3	2	4	4	4	4	4	4	4	2	5	4	1	3	8
3	34	2			1					3	3	4	1	1	1	1	5	1	1	1	1	2	2	2	2	2	2	4	1	3	2	4	5	3
4	20	2		1						2	2	1	4	4	2	2	4	4	2	3	2	2	3	2	3	2	3	2	2	5	1	3	4	8
4	19	2			1					2	2	1	1	1	1	1	5	3	1	1	1	1	3	1	1	3	1	5	1	4	5	2	3	3
1	24	2			1					1	1	2	1	1	2	2	2	4	4	1	4	2	2	2	2	2	2	4	2	5	3	1	4	1
3	27	2		1	1					4	2	7	2	4	2	5	4	5	5	5	5	3	3	1	3	3	3	4	1	2	3	4	5	7
4	18	2	1							2	2	5	3	3	4	4	2	3	3	3	4	2	1	3	2	3	1	2	1	5	4	3	2	4
2	59	2	1		1	1				2	2	1	6	2	2	2	4	4	3	2	2	2	2	2	2	2	2	2	1	5	2	4	3	6
4	27	2	1		1					2	2	3	1	3	1	1	4	3	3	3	3	2	2	1	2	2	2	5	4	5	1	3	2	2
4	22	1		1						2	2	2	4	4	3	4	4	4	4	4	4	3	3	3	3	3	3	2	2	3	1	5	4	9
2	22	1		1	1					4	1	5	4	4	4	4	4	4	4	4	4	2	2	2	2	2	3	2	5	1	3	4	2	8
1	31	2			1					1	1	1	5	4	5	5	5	4	5	5	4	3	4	3	3	2	3	4	1	5	2	3	4	3
4	58	2			1					4	2	6	1	1	1	1	3	1	1	1	1	2	2	2	2	2	2	3	5	2	1	3	4	2
1	45	2			1					1	1	8	4	6	3	6	6	6	6	6	6	4	4	4	4	4	4	4	5	2	3	1	4	6
1	31	2			1					4	2	5	1	2	3	3	4	3	3	2	2	2	2	2	2	2	2	4	3	4	5	1	2	6
4	27	1			1					3	2	1	2	4	3	4	4	4	4	4	4	3	3	3	3	2	3	3	2	5	1	4	3	1
4	19	2			1					3	1	2	1	1	1	1	6	5	1	1	1	3	2	2	2	2	2	5	1	2	5	4	3	1
4	22	2			1					3	2	2	1	2	2	2	4	3	6	4	3	2	2	2	3	3	2	4	5	3	2	4	1	7
4	19	2			1					1	2	1	3	3	2	4	3	3	3	3	3	2	2	2	2	2	1	5	5	2	1	3	4	4
2	23	1			1					4	2	5	4	4	4	3	3	4	3	4	4	3	3	2	3	3	3	3	3	4	1	5	2	7
4	31	2			1					1	1	1	5	5	5	5	5	5	5	5	5	3	3	3	3	3	3	4	1	4	3	2	5	2
2	22	1			1					2	1	5	4	4	5	3	2	4	3	3	4	2	3	2	3	2	3	3	2	4	3	1	5	6
2	22	1	1							2	2	1	2	4	1	1	5	4	3	5	5	3	3	3	2	2	3	5	2	1	4	5	3	2
4	22	1	1							3	2	1	2	3	2	2	4	3	3	2	3	1	1	1	1	1	1	2	1	2	5	3	4	8
4	23	1			1	1				3	2	3	3	3	5	5	4	5	4	4	5	1	4	4	2	2	2	1	1	2	5	4	3	3
2	38	2			1					3	4	2	1	1	4	2	4	2	2	1	2	1	1	1	1	1	1	5	1	4	5	2	3	5
2	19	2			1					2	2	1	6	6	6	6	6	6	6	6	6	4	4	4	4	4	4	3	2	4	5	1	3	5
2	30	1			1					3	1	2	1	2	4	4	4	2	2	4	2	3	3	3	3	3	3	4	4	3	1	2	5	7
1	35	2	1							3	3	1	5	2	4	3	2	2				2	4	3	2	3	2	2	2	1	5	4	3	1
2	52	2			1					3	4	6	3	2	2	3	4	5	5	5	5	3	3	3	4	3	3	1	4	2	3	1	5	6
2	28	2							1	2	2	3	1	1	6	1	5	1	1	1	6	1	2	3	1	3	3	3	2	4	5	1	3	8
2	25	1			1					4	2	5	5	5	5	5	4	4	3	1	5	3	3	4	4	3	3	2	5	4	1	3	2	2
2	80	2			1					5	1	3	1	1	1	1	3	6	6	1	1	1	1	1	1	1	2	4	1	2	5	3	4	3
2	21	2	1		1					3	1	4	1	1	1	1	4	2	2	2	1	2	2	2	2	2	2	5	1	5	4	2	3	1
2	22	1			1					2	2	3	2	4	4	5	3	4	4	3	6	3	2	2	3	3	2	4	1	2	4	5	3	8
1	22	1			1					2	4	3	4	5	5	5	4	4	4	5	5	3	1	1	3	3	3	4	5	4	1	2	3	6
2	62	2			1					2	2	1	3	1	1	1	1	1	1	1	1	4	4	4	4	4	4	5	1	5	4	2	3	9
2	27	2	1							5	3	3	1	3	3	3	3	3	3	3	3	2	2	2	2	2	2	2	1	5	2	4	3	7
2	55	2	1		1					4	1	1	1	1	2	2	4	2	3	2	2	2	2	2	2	2	2	3	4	5	2	1	3	5
3	22	2			1					5	2	5	1	1	1	1	5	1	3	1	1	2	2	2	2	2	2	2	4	5	3	2	1	4
2	52	2			1					3	2	4	2	2	1	1	3	4	3	3	3	3	3	3	3	2	2	4	4	3	2	5	1	1
2	35	1			1					4	2	2	4	2	1	1	4	1	2	1	3	2	2	2	2	2	2	2	2	4	1	5	3	2
4	25	2					1			1	4	2	3	3	3	3	3	4	3	2	5	1	4	2	3	4	3	3	4	1	2	3	5	8
2	19	2			1					2	2	1	3	1	4	4	5	3	2	3	5	2	2	1	1	1	1	4	1	5	3	4	2	4
4	53	2	1		1					2	4	1	1	4	5	5	3	4	4	4	3	3	3	3	3	2	3	3	1	2	3	4	5	6
3	24	3	1							4	2	4	3	4	3	3	3	3	4	4	3	3	2	3	3	3	2	2	5	3	4	1	2	4
2	27	2			1					2	1	5	2	3	1	1	4	5	5	2	3	3	1	3	3	3	2	2	1	2	4	3	5	8
4	19	2			1					2	2	3	5	2	2	4	5	5	1	2	2	3	4	2	3	2	2	5	2	5	3	4	1	9
2	45	1						1		3	4	2	3	1	4	2	2	4	3	5	2	1	2	3	2	2	2	2	1	5	3	2	4	5
2	30	2	1							2	2	1	3	3	3	3	3	3	3	3	3	4	4	4		4	4	3	2	1	3	5	4	1
1	18	2			1					2	1	2	5	3	1	1	4	4	2	1	2	2	3	3	3	2	3	3	3	5	1	2	4	2
1	30	2		1	1					3	1	3	4	4	4	5	4	3	4	3	4	2	2	3	3	1	2	2	4	2	3	1	5	6
3	20	2		1						1	2	1	5	5	2	2	3	3	3	5	5	3	2	3	3	3	3	4	5	1	4	2	3	9
2	27	2			1					2	1	1	2	4	5	4	3	4	4	4	3	2	3	3	3	3	3	5	4	5	1	2	3	5
2	37	2			1					4	2	1	3	3	3	2	3	4	3	2	2	3	3	3	2	3	3	4	2	3	5	1	4	8
2	22	2			1					2	3	2	4	2	4	1	2	3	3	3	2	2	2	2	2	1	1	4	3	4	1	2	5	8
2	21	2	1		1					3	1	4	3	5	5	4	5	3	4	1	4	3	3	2	3	2	3	3	1	3	2	5	4	3
2	25	2			1					4	2	4	4	4	4	4	4	5	4	4	4	3	3	3	3	3	3	2	4	3	2	1	5	6
1	22	2		1						3	2	3	2	1	1	2	5	2	2	2	3	2	2	2	2	2	1	4	2	4	3	5	1	1
4	19	2		1						2	1	4	4	4	3	4	5	4	3	1	5	3	4	2	3	2	2	3	3	4	2	5	1	1
2	35	2		1						4	2	4	3	3	3	3	3	3	3	3	3	2	2	2	2	2	2	2	1	5	4	3	2	5
2	26	1		1						2	2	4	4	5	4	4	1	3	5	5	5	3	2	1	1	1	3	3	1	5	3	2	4	8
2	37	1			1					4	1	4	1	6	6	6	6	6	6	6	6	4	4	4	4	4	4	5	3	4	2	5	1	6
2	38	2			1					3	1	2	4	5	5	5	1	5	5	5	5	3	3	3	3	3	3	3	1	4	2	3	5	4
2	23	1				1				3	2	4	4	4	4	4	2	4	5	5	5	1	3	3	3	3	2	3	1	2	5	4	3	3
3	18	2			1					2	1	3	3	4	4	4	5	3	4	5	4	3	3	4	3	3	2	3	3	1	2	4	5	3
4	36	1			1					5	3	2	2	1	1	3	4	1	3	3	1	2	1	1	2	3	3	4	2	1	4	3	5	7
1	27	2			1					3	2	3	3	3	2	4	3	2	3	4	4	2	1	3	4	3	4	2	5	3	2	1	4	8
4	43	1			1					3	2	6	4	4	3	4	2	3	3	3	4	3	2	2	2	2	2	3	1	2	3	4	5	5
4	60	1	1		1					2	2	3	2	3	3	2	2	3	5	5	4	1	3	4	4	4	3	3	1	3	5	2	4	7
2	29	2			1					3	4	8	3	3	3	3	3	3	3	3	3	2	2	2	2	2	2	3	4	5	3	1	2	2
2	56	2			1					3	1	1	3	2	3	6	3	3	6	3	3	2	2	2	2	2	2	2	5	1	3	4	2	2
2	35	1		1						4	1	2	5	5	5	5	1	5	5	5	5	3	3	1	3	3	3	2	1	4	2	3	5	6
3	39	2	1							5	2	5	3	3	3	3	3	3	3	3	3	2	2	2	2	2	2	5	2	3	5	1	4	2
1	42	2		1	1					3	2	3	1	1	3	2	4	3	3	4	5	1	2	2	3	3	2	4	1	5	3	4	2	9
2	20	2		1	1					2	3	3	3	2	3	4	6	2	1	4	2	2	3	2	3	1	2	3	1	4	2	3	5	3
4	30	2			1					3	3	4	1	2	2	4	2	3	4	3	3	3	2	2	2	3	3	3	3	5	1	4	2	8
4	26	1	1							4	2	7	1	3	1	1	3	1	1	1	1	2	3	3	1	2	2	4	1	2	5	3	4	3
4	24	2	1							3	4	3	2	2	3	2	2	3	4	3	2	2	2	2	2	2	2	4	1	4	3	2	5	4
2	75	2			1					3	1	1	3	5	5	5	1	5	5	5	5	3	3	3	3	3	1	3	4	1	3	2	5	4
4	54	2	1		1					3	2	5	1	2	2	2	4	2	3	2	2	3	1	1	3	3	3	2	2	5	1	3	4	1
2	57	2			1					5	1	4	1	5	1	5	1	5	5	5	5	3	4	3	3	3	3	5	1	4	3	2	5	6
1	19	2		1	1					3	1	1	3	6	5	5	1	5	5	5	5	4	4	3	2	3	3	5	2	5	4	3	1	7
4	53	2	1		1					2	2	4	6	1	1	1	1	1	1	1	1	1	1	1	1	1	1	3	1	4	3	5	2	8
2	36	2			1					2	2	3	1	1	3	3	3	3	3	3	3	2	2	2	2	2	2	2	1	4	2	5	3	5
2	24	2		1						5	4	4	4	3	1	3	2	4	4	4	3	4	4	3	3	4	1	2	2	4	5	3	1	1
2	63	1	1							4	1	4	1	2	4	3	4	3	3	4	4	3	3	2	3	3	4	1	3	4	2	1	5	7
2	20	2			1					3	2	3	1	1	6	1	5	6	3	3	3	2	2	2	2	2	2	5	1	5	4	3	2	9
2	36	2	1			1				4	2	6	2	1	2	1	4	4	4	2	1	3	2	2	3	3	3	3	2	5	4	3	1	3
1	21	2			1					2	1	8	2	1	1	1	5	1	2	1	2	2	2	2	2	2	2	3	3	1	5	2	4	2
2	19	2			1					3	2	1	1	2	3	4	3	4	3	3	3	1	3	1	1	1	3	4	1	2	3	5	4	5
3	49	2	1		1					5	2	7	6	1	1	1	3	1	1	1	1	4	4	4	4	4	4	5	3	1	2	4	5	1
3	65	2	1		1					3	4	4	1	3	4	3	4	4	3	4	2	2	3	1	3	2	2	2	5	1	3	2	4	4
3	38	1			1					5	1	2	5	5	3	3	3	3	4	3	4	3	3	3	3	3	3	5	4	3	1	2	5	1
2	43	2			1					4	1	5	3	3	3	3	3	3	3	3	3	2	2	2	2	2	2	3	1	4	5	3	2	5
1	39	2		1	1					5	2	6	1	1	3	3	3	4	3	3	3	1	1	1	3	1	2	5	4	5	3	2	1	4
2	22	2			1					4	1	2	4	4	2	2	4	3	2	4	3	3	2	2	3	2	3	5	1	5	2	3	4	9
3	24	2			1					2	1	1	1	3	3	1	5	3	6	1	1	4	4	1	1	4	1	5	2	1	5	4	3	2
2	19	2			1					3	2	5	1	1	1	1	5	1	1	1	1	2	3	3	3	3	2	4	3	2	5	1	4	3
3	29	2			1					2	1	2	2	3	3	2	3	3	3	2	2	2	3	2	2	2	2	4	1	5	2	3	4	1
2	33	2	1							2	2	1	5	3	4	4	4	4	3	3	3	2	2	1	4	3	3	3	3	4	2	1	5	9
2	22	2			1					2	1	8	1	1	1	1	5	1	1	1	1	2	2	2	2	2	2	4	4	3	2	1	5	2
2	50	2			1					4	1	2	2	3	2	2	2	2	2	2	2	1	2	2	2	2	1	2	1	2	4	3	5	7
3	25	2		1	1					3	1	3	2	2	2	1	5	5	1	1	1	1	2	1	3	2	3	3	1	5	3	4	2	8
2	43	1			1					4	2	6	3	3	4	4	4	3	3	3	3	1	2	2	2	2	2	2	1	5	3	2	4	5
4	22	2	1							3	2	2	3	3	3	3	3	3	3	3	3	2	2	2	2	2	2	3	1	5	3	2	4	6
2	22	1	1		1					2	1	2	4	4	5	4	2	5	5	5	4	3	3	3	3	3	1	1	4	1	3	2	5	6
2	53	2	1		1					3	1	3	2	4	1	4	3	4	3	4	3	3	3	2	2	2	2	4	3	1	4	5	2	4
4	58	2	1		1					3	1	3	4	4	2	3	4	3	4	3	4	3	1	3	3	3	3	3	2	1	5	3	4	2
2	18	2	1							2	1	3	1	1	2	2	4	3	2	1	3	1	2	3	3	2	2	2	2	3	1	5	4	9
4	20	2	1		1					2	2	4	2	3	3	6	4	5	3	2	3	2	4	4	4	4	4	3	1	4	3	2	5	7
3	22	1			1					4	2	3	4	4	2	4	4	4	4	5	5	3	3	1	2	3	2	4	4	2	5	3	1	4
1	37	2	1							3	2	3	3	3	3	3	3	3	3	3	3	2	2	2	2	3	2	4	1	3	5	2	4	8
1	59	1	1							2	1	4	1	3	3	3	3	3	3	3	3	1	1	1	1	1	1	3	2	1	5	4	3	6
1	39	2	1		1					2	1	2	4	3	1	2	4	3	2	3	2	3	3	2	3	3	3	4	1	5	4	3	2	3
3	19	1		1						3	2	7	6	5	6	5	5	5	5	5	5	4	4	3	3	3	4	3	3	5	2	4	1	5
2	20	2			1					3	2	5	3	3	3	2	3	3	2	2	3	3	2	3	2	2	3	3	1	5	2	4	3	2
1	21	2			1					3	1	2	5	5	4	5	5	6	6	5	5	3	3	3	3	3	3	3	3	2	1	5	4	5
4	32	1			1					4	1	3	4	4	4	4	2	4	3	4	4	3	1	2	3	3	3	4	1	5	3	4	2	1
1	18	2	1		1					1	2	5	6	6	6	3	4	6	3	1	6	4	2	2	2	2	4	3	2	4	5	3	1	5
3	24	2	1		1					2	2	2	2	6	2	2	4	3	2	3	2	3	3	4	4	3	3	3	3	1	2	5	4	4
4	28	1			1					2	2	2	2	2	3	2	4	1	2	2	3	2	2	2	2	2	2	5	2	3	5	1	4	6
2	67	2			1					4	2	5	1	1	2	1	5	1	1	1	1	2	1	1	2	3	2	2	1	3	2	5	4	9
3	35	2				1				5	2	6	1	1	5	5	5	5	5	5	5	2	2	2	1	2	2	3	1	2	3	5	4	6
3	24	2		1	1			1		3	1	6	1	2	4	5	5	5	5	3	2	3	3	3	3	2	1	3	1	4	3	2	5	7
2	18	1			1					2	2	3	1	2	3	2	2	2	2	2	4	1	2	1	1	1	1	4	3	4	2	1	5	5
2	39	1			1					3	2	5	3	3	4	2	4	4	3	2	2	2	2	2	2	2	2	4	1	3	5	4	2	7
2	33	1				1				3	1	5	4	5	5	4	5	2	4	5	4	3	2	3	2	3	3	2	3	4	5	1	2	2
4	45	1			1					3	4	1	2	1	3	4	3	3	3	3	3	2	2	2	2	2	2	3	1	2	5	3	4	4
4	50	2			1					4	1	5	1	1	3	2	5	3	2	2	2	2	2	2	2	2	2	5	3	2	1	4	5	7
4	35	2			1					5	2	4	1	1	3	1	1	3	3	1	3	4	4	4	4	4	4	4	2	4	3	1	5	1
2	21	1		1	1					3	1	2	5	4	4	4	3	4	4	5	5	3	3	2	3	2	3	3	1	5	4	3	2	4
1	31	1	1		1					2	1	4	2	3	3	4	3	3	4	3	4	3	2	2	2	2	3	2	1	4	2	3	5	9
2	31	2			1					2	2	3	1	1	1	1	1	1	1	1	1	1	1	1	1	1	1	1	2	5	1	4	3	9
2	22	1			1					2	2	7	3	4	2	3	4	4	2	3	4	3	2	1	3	4	3	2	4	5	1	2	3	3
4	51	2			1					3	1	3	6	6	3	1	6	3	3	1	6	4	4	4	4	4	4	3	3	1	5	4	2	8
2	29	2			1					1	2	1	5	3	2	3	2	3	4	4	5	1	1	3	3	3	2	3	4	1	2	5	3	5
1	60	2	1		1					3	4	4	2	3	2	4	3	4	5	4	3	3	2	3	2	3	2	3	3	5	2	4	1	6
1	28	1		1						5	2	4	5	5	4	5	2	4	1	4	6	3	2	1	3	2	3	4	2	5	1	3	4	2
2	65	1			1					3	1	3	3	4	3	3	3	3	3	3	3	3	3	3	3	3	3	1	2	5	1	4	3	5
2	26	2			1					4	1	2	1	1	1	4	5	3	3	1	2	4	4	4	4	4	4	3	1	4	3	2	5	4
4	23	3	1		1					4	2	1	4	3	4	4	1	4	1	6	4	2	2	2	3	2	2	5	3	5	1	4	2	1
4	39	2			1					2	2	3	1	1	3	1	1	1	1	2	1	2	1	2	2	1	3	4	1	2	5	3	4	9
4	19	2			1					3	2	3	1	1	1	1	5	5	5	1	1	1	1	1	1	1	1	4	4	5	1	3	2	1
3	32	2			1					4	1	7	5	5	5	4	4	5	4	5	5	3	3	2	3	3	3	4	1	3	2	4	5	2
4	34	2	1							3	4	4	3	3	3	4	3	4	4	4	3	3	3	1	3	3	3	4	1	3	2	4	5	8
4	35	2	1	1	1					4	1	1	3	3	4	3	6	2	1	5	3	2	4	1	3	4	3	3	1	5	3	2	4	3
2	21	2			1					2	1	1	1	1	1	1	2	1	1	1	1	1	1	1	1	2	2	4	2	4	3	5	1	6
1	30	1		1	1					2	2	3	1	1	3	1	1	5	1	1	5	3	1	1	1	1	1	2	3	4	1	2	5	5
2	28	2				1				2	2	3	6	3	3	4	1	3	6	5	6	4	3	4	4	4	4	5	4	2	3	1	5	5
2	26	1			1					2	4	1	2	3	3	2	4	3	4	2	3	2	2	3	3	3	2	3	2	4	3	1	5	7
3	22	2	1	1		1				2	2	2	3	4	4	4	2	2	4	4	6	1	3	1	3	3	3	3	1	4	3	2	5	4
1	19	1	1		1					3	2	7	1	1	2	1	4	1	4	2	3	2	2	2	2	2	2	3	1	2	3	4	5	8
3	19	1			1					2	2	2	4	4	4	3	3	5	3	6	4	3	2	2	3	3	1	2	3	1	4	5	2	6
1	18	1		1						3	1	3	6	1	1	4	1	3	1	5	3	1	4	4	1	3	4	5	1	5	2	3	4	2
2	37	2	1		1					3	3	2	4	4	2	4	2	4	4	3	4	2	2	2	2	3	3	4	1	5	2	4	3	3
4	28	2			1	1				4	1	5	1	1	1	1	5	1	2	1	1	2	2	2	3	2	2	4	1	4	3	2	5	6
2	23	1			1					3	2	1	3	4	4	4	3	5	5	5	3	2	3	4	3	3	3	4	1	4	2	5	3	7
1	22	1	1							2	1	2	3	1	5	3	1	1	5	3	5	3	3	1	3	3	1	4	2	3	1	5	4	3
2	20	2		1						2	2	7	3	4	1	2	2	1	3	5	4	2	2	2	3	3	3	3	2	5	4	1	3	4
1	39	2			1					3	2	7	1	2	2	4	1	4	3	4	4	4	4	2	2	2	3	3	4	3	1	2	5	5
2	23	2		1						2	1	2	3	1	1	4	6	2	4	5	3	4	4	3	1	1	3	3	3	5	4	2	1	9
3	27	1			1	1				2	1	3	3	3	3	3	3	3	3	3	3	2	2	2	2	2	2	3	3	2	4	1	5	8
4	25	2	1		1					1	1	1	2	3	5	1	5	5	1	1	5	2	2	3	1	2	1	1	3	2	5	1	4	9
4	21	2			1	1				4	2	5	3	2	3	2	6	4	2	1	4	1	3	4	2	3	2	4	2	3	5	4	1	4
4	30	2			1					3	1	2	4	3	3	3	3	4	4	4	3	3	2	3	2	3	2	3	1	5	4	2	3	3
2	52	2	1		1	1			1	1	2	4	1	1	1	1	1	5	6	1	3	3	3	3	3	3	3	5	3	1	2	5	4	1
2	32	2			1					4	1	7	1	1	2	1	5	1	1	1	1	1	1	1	1	2	3	4	2	1	5	3	4	1
2	21	2			1					2	3	2	1	4	4	4	3	4	4	3	4	3	3	3	3	3	3	3	4	2	3	1	5	5
4	26	2			1					3	2	1	3	2	5	4	4	3	4	5	4	3	2	2	2	3	2	2	3	4	5	2	1	4
2	21	2			1					2	1	2	3	2	3	3	3	3	3	3	3	4	4	4	4	4	4	5	1	4	3	2	5	1
3	58	2			1					3	2	2	2	4	4	4	3	4	4	4	4	3	3	2	3	3	3	5	1	4	5	2	3	6
2	20	1	1							2	4	1	2	5	2	4	5	6	5	2	4	3	1	2	3	2	1	4	4	1	5	2	3	8
4	19	2			1					3	1	3	2	2	1	1	5	3	3	2	3	3	3	3	3	3	3	5	2	1	5	3	4	2
2	22	2			1					2	2	8	6	3	6	3	2	6	4	3	6	1	4	2	4	2	4	3	3	1	5	2	4	3
1	30	2		1						2	1	2	1	1	3	4	1	2	5	5	5	1	4	2	3	1	3	3	5	1	4	2	3	7
3	48	1	1		1					5	2	4	2	2	3	4	3	3	4	3	4	2	2	2	2	2	2	4	1	3	4	2	5	5
2	31	2			1					2	1	2	3	6	3	5	6	3	4	4	3	4	4	2	3	3	2	3	2	5	1	4	3	4
2	22	1		1	1					3	4	2	1	1	1	1	5	5	1	1	1	1	1	1	1	1	1	5	1	5	4	2	3	6
2	18	1	1							2	2	5	4	4	4	5	5	3	4	4	4	2	3	3	2	2	3	1	4	3	2	5	1	8
3	21	2			1					2	2	8	6	6	6	6	6	6	6	6	6	4	4	4	4	4	4	3	2	5	4	3	1	4
2	22	1			1					2	2	3	3	3	3	4	1	4	5	2	3	3	3	3	1	2	2	2	5	2	3	4	1	1
2	38	2			1					4	2	4	3	2	2	3	3	2	4	2	2	3	3	3	3	3	3	3	1	4	2	3	5	3
2	37	2			1					4	2	7	3	2	2	4	4	4	4	4	2	2	3	2	3	2	3	2	1	2	5	3	4	2
4	36	2	1							3	4	3	1	3	3	3	5	3	3	1	3	2	2	2	2	2	2	2	3	1	4	2	5	7
2	60	1			1					3	1	1	1	1	5	1	4	5	1	1	1	3	3	3	3	3	3	4	2	4	5	1	3	9
1	26	2			1					4	1	3	1	2	2	2	4	2	2	1	2	1	1	1	1	1	1	4	1	3	2	5	4	5
2	30	1			1					4	1	5	5	4	5	4	3	4	5	5	5	3	3	4	3	3	2	4	1	3	2	5	4	7
2	18	2			1					1	2	3	2	3	2	2	4	2	3	3	2	3	3	2	3	3	2	4	2	5	1	3	4	2
2	55	2			1					2	2	2	4	4	4	4	1	4	4	4	4	3	2	2	2	3	3	4	2	5	1	3	4	6
4	30	2	1		1					2	4	2	1	6	6	6	6	6	6	6	6	4	4	4	4	4	4	3	2	5	3	1	4	4
2	30	2		1						3	2	2	3	4	4	2	4	4	4	3	4	2	2	2	3	3	2	2	3	5	1	2	4	8
2	50	1			1					4	3	7	2	3	4	3	5	3	3	4	4	3	2	2	2	2	3	3	1	2	5	4	3	5
4	31	1	1							3	4	4	3	3	2	3	4	4	3	3	5	2	3	3	3	2	3	3	1	2	3	5	4	1
1	22	2	1		1					2	1	1	6	3	3	3	3	3	3	3	3	4	4	4	4	4	4	4	1	5	4	3	2	9
2	21	1		1	1					3	2	4	4	3	2	4	5	3	2	3	3	3	3	4	4	4	1	3	3	1	2	4	5	9
1	60	2				1				2	1	1	1	4	4	5	2	5	5	3	4	4	3	2	3	3	2	2	1	3	2	4	5	4
2	39	2			1					4	1	2	1	2	3	6	6	1	1	4	3	2	1	1	1	1	1	3	3	4	2	1	5	7
4	21	2	1		1					3	1	5	1	1	1	1	1	1	1	1	1	2	2	2	2	2	2	4	4	3	2	1	5	1
4	19	2	1		1					3	2	8	2	1	6	2	6	3	1	1	1	3	3	3	3	3	3	5	1	5	4	3	2	2
3	24	2		1						4	1	4	4	4	4	3	4	4	4	4	4	3	3	3	3	3	1	3	2	1	3	4	5	9
2	19	2			1					3	2	3	2	3	5	5	2	3	3	2	4	2	3	2	3	3	1	3	1	4	2	3	5	1
2	21	2			1					3	2	4	1	1	3	1	4	5	1	1	1	2	2	3	3	3	2	4	1	4	2	3	5	8
4	64	2			1					2	1	4	2	3	2	2	4	2	2	2	2	3	2	2	3	2	2	4	2	5	1	3	4	3
1	39	2	1							2	3	2	1	1	5	1	5	1	5	1	1	1	1	1	1	1	1	3	1	4	2	3	5	6
2	36	2	1							4	2	7	2	2	4	4	2	3	4	2	3	3	3	2	3	3	3	3	1	5	3	4	2	5
1	35	2	1	1	1					4	1	1	1	3	1	1	1	1	1	1	1	1	1	1	1	1	1	5	5	1	4	3	2	9
4	28	2						1		3	1	4	3	4	3	4	3	3	4	4	4	3	3	3	3	3	3	4	1	4	2	3	5	4
4	58	2	1							3	1	1	1	1	1	1	5	5	1	1	1	4	4	4	4	4	4	3	2	4	3	1	5	2
4	37	1			1					3	2	6	1	2	5	4	1	4	3	4	4	3	2	1	2	1	3	4	1	5	3	2	4	6
1	36	2			1					4	1	5	1	1	1	1	5	1	2	1	2	2	2	2	2	2	2	1	1	5	3	2	4	8
3	22	2		1						3	3	6	3	5	4	4	1	2	2	3	4	4	1	1	2	1	2	5	2	5	3	4	1	4
4	61	2	1							4	2	5	1	2	2	2	1	2	1	1	2	3	3	1	3	3	2	4	3	4	5	1	2	9
1	22	1		1						4	2	4	6	2	6	2	2	4	4	3	5	2	3	2	1	3	2	4	4	3	1	5	2	1
4	39	2			1					3	2	4	2	6	4	4	4	4	1	3	4	2	1	4	4	4	3	5	2	1	4	3	5	5
2	50	2	1							2	2	3	1	1	1	1	5	1	1	1	1	2	1	1	2	2	2	4	1	2	4	3	5	1
2	20	2			1					2	3	1	2	4	3	4	3	5	5	5	5	3	3	4	3	3	3	3	2	3	4	1	5	9
2	38	2			1					5	2	7	2	2	2	3	3	2	4	2	4	3	3	1	3	3	3	4	1	5	2	3	4	8
1	21	2	1		1					2	2	3	2	3	1	5	4	5	3	1	3	1	3	3	3	3	3	5	2	5	3	4	1	3
4	28	2			1					4	1	8	2	4	4	4	2	2	4	4	4	3	3	3	3	3	2	1	4	1	2	5	3	7
4	20	2			1					2	2	4	2	3	3	3	3	4	4	4	3	2	3	3	2	3	2	3	2	3	1	4	5	4
2	68	2			1					1	2	1	1	1	1	1	4	2	4	2	2	2	2	2	2	2	2	2	4	3	1	2	5	2
3	29	2			1				1	4	1	3	2	1	1	2	4	1	1	2	2	3	1	1	3	3	2	4	1	3	4	2	5	6
3	47	2	1							2	4	3	3	2	2	2	4	4	3	1	1	2	1	1	2	2	2	4	1	3	2	4	5	1
2	19	2	1		1					2	1	1	3	3	3	3	3	3	3	3	3	2	2	2	2	2	2	1	1	4	3	2	5	2
2	58	2	1		1					2	2	7	2	2	1	3	3	4	3	2	3	3	2	2	3	3	3	3	2	1	4	3	5	2
4	44	2	1							5	2	2	1	3	3	3	3	3	3	3	3	2	2	2	2	2	2	4	2	3	5	1	4	6
4	22	2	1		1					2	1	1	5	3	4	5	4	3	5	4	5	3	3	2	3	3	3	4	3	2	1	4	5	7
2	24	2	1		1					3	4	3	1	1	2	3	4	3	4	3	3	2	2	2	2	2	2	5	1	4	3	5	2	5
3	18	2		1	1					1	2	2	3	2	3	2	4	4	3	3	3	2	2	2	2	2	2	2	2	1	3	4	5	9
2	52	2			1	1				5	2	2	1	1	3	2	5	3	4	2	4	2	2	2	2	2	2	5	4	2	1	3	5	8
4	22	1	1		1					4	2	2	3	1	1	1	5	4	2	1	1	1	2	1	1	1	3	4	1	3	2	4	5	2
2	24	1			1					4	4	3	1	4	4	2	4	5	5	4	5	3	3	3	3	3	2	4	2	5	1	3	4	7
3	18	2	1						1	1	4	8	1	1	2	3	4	3	4	2	3	2	2	2	2	2	2	4	4	5	1	3	2	3
4	60	2			1	1				4	2	4	2	2	1	2	5	3	2	2	3	2	1	1	3	3	2	4	1	5	2	4	3	4
2	35	2	1							3	1	7	1	1	3	1	4	2	3	1	3	2	2	1	3	2	2	4	3	5	2	4	1	8
4	46	2			1					2	1	4	1	4	4	4	4	3	4	4	4	3	3	3	3	3	4	2	2	5	3	1	4	5
2	36	2		1	1					4	2	7	1	1	1	1	5	1	1	1	1	1	1	1	1	1	1	4	1	3	5	2	4	4
4	31	1			1					3	1	5	1	2	4	4	4	2	3	4	2	2	2	2	2	3	3	4	1	2	5	3	4	9
2	21	2				1				5	2	4	5	3	3	3	1	3	4	3	3	3	2	3	3	3	2	4	3	4	1	5	2	8
4	53	1		1	1					3	1	4	2	2	2	2	5	2	2	3	1	3	2	1	2	1	3	3	2	1	5	3	4	3
2	22	2			1					2	2	1	4	2	3	2	4	4	1	3	3	3	1	2	2	2	2	2	3	2	5	4	1	6
1	22	1		1	1					2	1	2	2	1	6	2	4	3	2	1	3	1	3	3	1	1	2	3	1	2	4	5	3	9
3	48	2			1					4	1	3	1	1	1	1	1	1	1	1	1	3	1	1	3	3	3	4	1	3	5	2	4	5
3	43	1			1					2	3	3	1	2	4	4	2	4	3	4	5	3	1	1	1	3	3	4	2	4	5	3	1	7
2	63	1			1					3	2	3	2	3	3	3	3	3	3	3	3	2	2	2	2	2	2	1	1	4	2	3	5	8
1	20	2	1							2	4	1	6	4	5	5	1	5	2	5	4	3	3	3	3	3	3	3	2	3	5	4	1	6
2	22	2			1					3	2	5	1	1	2	1	3	3	1	1	1	1	1	1	1	1	1	3	5	4	2	1	3	9
1	24	1		1	1					4	1	3	4	3	4	4	4	3	5	5	4	3	2	3	2	3	4	3	1	5	3	2	4	3
2	39	1			1					4	2	4	2	3	2	4	3	4	4	3	3	1	3	3	3	3	3	5	4	2	1	5	3	1
3	25	1	1							4	1	5	4	4	4	3	5	3	2	4	3	3	2	1	2	3	2	2	4	5	3	1	2	5
2	55	2			1	1				3	2	2	1	6	6	6	6	6	6	6	6	4	4	4	4	4	4	2	2	4	1	5	3	6
1	61	2			1					5	2	7	1	1	1	1	5	1	1	1	1	2	2	2	2	2	3	3	2	4	1	3	5	3
1	22	2	1		1					2	4	8	1	1	5	3	4	5	5	1	1	1	2	2	3	3	3	3	4	1	2	5	3	2
2	37	1			1					4	4	6	3	2	1	1	5	1	3	1	4	2	1	1	3	3	2	4	4	2	3	1	5	1
1	34	1			1					3	1	1	3	5	5	5	5	5	5	5	5	1	3	3	3	3	3	4	2	5	4	3	1	8
1	44	1	1		1					3	2	1	3	3	2	3	2	3	3	4	3	1	2	4	4	4	4	3	1	5	4	3	2	8
1	58	2			1					5	1	3	1	3	2	3	3	4	3	2	2	2	3	3	3	3	3	2	5	4	1	2	3	7
2	29	1	1		1					3	1	1	4	4	4	4	2	4	4	4	4	3	1	1	3	3	3	2	4	5	1	3	2	2
1	42	1	1							5	3	4	4	5	5	4	4	6	2	4	6	3	4	3	4	3	4	1	5	3	1	2	4	6
1	32	1			1					4	2	4	1	1	1	1	5	4	4	1	1	2	2	1	3	2	2	5	5	4	1	2	3	4
2	51	2			1					2	1	7	5	5	5	1	5	5	5	1	5	3	3	3	3	3	3	4	2	5	1	3	4	1
2	52	1		1						2	2	2	3	4	4	4	2	4	4	4	4	3	3	3	3	3	1	1	1	3	2	4	5	3
1	36	2	1							2	1	5	4	4	4	5	3	4	4	4	4	2	2	2	2	2	2	4	2	5	1	3	4	2
3	28	2	1							2	3	3	4	4	4	5	2	4	4	5	4	2	2	2	2	2	2	1	1	5	4	3	2	4
2	25	1			1					3	4	5	2	3	1	2	2	3	1	2	3	2	1	2	3	2	2	4	5	3	1	4	2	9
3	26	1			1					4	3	2	4	5	5	4	2	5	5	5	5	3	3	2	3	3	3	3	3	1	4	2	5	5
1	36	1	1		1					3	4	7	1	6	6	1	6	6	6	6	6	4	4	4	4	4	4	2	1	5	2	4	3	3
4	72	1	1							4	4	1	1	2	2	2	2	3	2	2	2	3	2	2	3	3	3	1	4	2	5	1	3	8
3	28	2	1		1					3	1	2	1	1	1	1	4	1	1	1	1	1	1	1	1	1	1	3	4	1	2	3	5	5
3	26	2		1						3	1	5	1	1	1	1	5	1	5	1	5	3	3	3	3	3	3	3	5	2	1	3	4	1
4	23	1		1	1					4	1	5	4	4	3	4	5	3	4	5	5	1	3	2	1	3	1	3	3	2	5	1	4	9
4	29	1	1							4	1	3	2	2	4	2	4	4	2	1	2	3	3	3	3	3	2	4	1	4	2	3	5	8
4	60	2	1							2	2	4	3	5	5	4	1	4	5	5	5	3	3	3	3	3	3	4	1	3	2	5	4	2
2	27	2		1						2	2	1	4	5	5	5	5	5	5	5	5	3	3	3	3	3	3	1	4	2	5	1	3	4
2	45	1	1		1					3	1	3	5	5	5	5	5	5	5	5	4	3	3	3	3	3	3	2	2	4	5	1	3	1
4	18	2	1		1					2	2	8	2	4	4	4	3	3	4	4	3	2	3	2	4	2	2	3	4	1	5	2	3	9
4	37	2	1		1					2	1	2	1	4	5	4	4	5	5	4	5	3	3	3	3	3	3	3	2	4	3	1	5	3
3	25	1			1					2	4	3	5	5	3	5	1	3	5	5	5	3	3	2	2	3	3	3	1	5	4	2	3	6
3	23	1		1						3	2	7	1	2	1	1	1	1	2	2	2	1	1	2	2	2	3	1	1	2	3	4	5	2
2	30	2	1		1					3	1	2	1	1	1	1	1	1	1	1	1	1	1	1	1	1	2	3	3	4	1	2	5	5
3	20	2			1					3	3	1	1	5	4	4	2	4	5	4	4	3	3	2	3	3	1	1	3	1	4	2	5	7
2	46	2			1					4	3	5	2	5	3	5	5	5	6	5	6	4	4	2	2	4	2	2	1	4	3	5	2	8
2	31	2			1					3	1	2	4	3	3	5	3	3	4	4	3	2	3	2	1	2	2	4	4	1	3	2	5	6
3	26	2	1							3	2	7	2	2	2	1	4	1	3	2	2	3	2	2	3	3	2	3	3	5	2	1	4	3
4	38	2			1					4	1	2	2	3	2	2	2	4	6	1	2	3	1	4	1	1		3	5	4	3	1	2	9
3	67	2			1					3	2	8	3	3	3	3	3	3	3	3	3	2	2	4	4	4	4	2	4	5	2	1	3	2
3	31	2	1							2	2	5	3	3	3	4	2	4	4	3	2	2	2	2	3	1	2	4	1	5	3	2	4	6
1	23	2		1		1				3	2	4	4	3	2	3	2	5	4	4	4	2	4	3	3	2	2	3	1	3	2	4	5	5
4	44	2			1					3	2	4	1	1	1	1	5	1	1	1	1	2	2	2	2	2	2	2	5	3	1	4	2	8
3	51	2	1		1					2	3	4	2	4	4	4	2	4	4	2	2	3	3	3	3	3	3	3	3	1	2	4	5	1
1	23	1	1							4	1	5	3	4	3	1	6	3	4	5	4	3	3	1	2	2	3	2	4	3	2	5	1	4
4	26	2			1					1	1	2	5	5	5	5	5	5	5	5	5	4	3	4	3	4	3	2	2	5	4	3	1	3
2	80	2			1					4	4	2	3	3	4	2	2	2	2	2	3	2	2	3	2	2	2	3	1	2	3	4	5	1
4	69	2	1							3	2	3	3	3	3	3	3	3	4	3	3	3	3	3	3	3	3	3	1	3	2	4	5	6
2	37	2	1							2	4	1	6	1	1	1	1	1	1	1	1	1	1	1	1	1	1	1	3	4	5	1	2	5
2	23	2	1							5	2	3	1	1	2	4	4	3	4	4	3	3	2	1	3	3	2	5	3	5	4	1	2	8
3	19	1		1						2	2	3	4	4	3	3	3	4	3	3	4	3	2	3	3	3	3	2	2	4	5	3	1	4
2	63	2	1		1					5	2	7	1	1	1	1	5	1	3	1	1	2	2	2	2	2	2	2	1	4	3	2	5	7
2	70	2	1							4	2	4	1	1	1	1	1	1	1	1	1	4	4	4	4	4	4	3	3	1	4	2	5	6
2	61	1			1					1	4	1	3	3	3	4	1	1	2	4	3	3	2	1	2	4	3	3	2	5	4	1	3	4
1	35	1			1					4	1	8	6	6	6	6	6	6	6	6	6	4	4	4	4	4	4	1	4	5	2	1	3	2
3	20	2	1		1					3	2	3	1	6	6	6	6	6	6	6	6	4	4	4	4	4	4	3	1	5	2	3	4	4
4	31	1			1					2	1	4	2	2	2	2	4	2	4	4	4	3	2	3	3	2	2	4	1	3	2	4	5	7
3	37	2		1						3	2	3	1	4	2	4	5	2	3	2	2	3	1	1	1	2	2	1	3	5	4	2	1	8
4	23	2			1					1	2	1	1	1	3	1	5	1	1	1	1	1	1	1	1	1	1	3	3	5	1	2	4	3
4	23	2			1					3	2	4	3	3	4	4	3	4	6	4	4	3	1	1	3	3	3	4	4	2	1	3	5	8
2	42	2			1					2	1	1	6	4	4	4	4	4	5	4	4	3	3	4	4	4	4	4	2	3	4	1	5	1
1	25	2			1					3	3	1	3	4	1	3	1	5	5	4	4	3	3	3	3	3	3	4	4	2	3	1	5	5
2	54	2			1					4	1	2	1	2	5	1	1	2	1	1	1	1	1	1	1	3	3	4	2	1	4	3	5	9
2	23	2		1	1					5	2	3	3	3	4	3	4	2	4	4	4	2	3	2	3	2	2	3	5	3	2	4	1	6
1	49	2	1							5	2	2	1	6	6	3	6	3	2	1	3	4	4	4	4	4	4	3	3	2	1	4	5	7
1	19	2			1		1			2	2	7	1	2	3	3	5	4	2	3	3	2	2	2	2	3	3	2	2	4	3	1	5	8
3	21	1			1					3	2	4	3	4	4	4	3	4	3	4	4	3	3	3	3	3	3	3	1	4	3	2	5	4
2	56	2		1	1					4	1	4	1	1	1	1	5	5	1	1	1	1	1	1	1	1	1	5	2	5	1	3	4	2
3	20	2			1					2	1	3	3	3	3	4	4	3	4	2	3	1	3	2	2	3	3	2	1	2	5	3	4	5
4	20	2			1					3	2	4	1	1	3	1	4	1	1	1	4	3	3	3	3	3	3	5	4	1	2	5	3	2
2	18	2			1					2	1	8	1	3	1	3	3	4	4	3	3	4	4	4	4	4	4	4	4	2	1	5	3	6
4	57	2			1					3	1	3	6	6	6	6	6	6	6	6	6	4	4	4	4	4	4	4	1	5	3	4	2	8
2	21	2	1							1	1	1	6	6	3	3	6	3	3	6	6	2	2	3	4	4	4	3	1	5	2	4	3	2
3	29	2	1		1					2	1	1	4	4	5	4	5	5	4	4	4	3	4	3	3	2	3	2	2	1	3	4	5	1
3	22	2			1	1	1			4	1	4	1	3	4	1	3	5	5	1	1	3	1	3	3	3	2	1	2	1	4	3	5	3
3	53	1	1		1					4	2	2	2	2	2	1	2	1	2	1	2	3	2	1	2	2	3	4	5	3	2	4	1	6
1	56	2		1	1	1				3	1	1	4	1	3	1	2	1	3	2	2	3	2	3	3	3	2	2	5	1	3	2	4	9
2	36	2			1					5	1	1	4	2	2	1	2	2	2	2	2	3	3	3	3	3	3	2	5	1	4	3	2	8
4	18	2		1						2	2	2	3	2	3	1	3	3	3	4	3	3	4	1	4	4	3	3	3	5	1	2	4	4
4	41	3			1					3	2	5	1	1	2	1	1	1	1	1	1	1	1	1	2	1	2	3	5	1	3	2	4	3
2	23	2			1					2	2	2	2	3	3	3	3	3	3	3	3	2	2	4	4	4	4	3	1	5	3	4	2	4
3	34	2			1					2	2	3	3	6	6	3	6	6	6		6	4	4	4	4	4	4	2	1	4	5	3	2	5
2	33	2	1							4	4	3	1	1	5	4	2	1	5	6	2	3	1	2	3	3	1	5	2	5	3	1	4	1
2	57	1	1		1					3	2	2	6	3	3	3	3	3	3	3	3	2	1	1	1	1	1	1	1	4	3	2	5	9
4	44	2	1							5	2	3	6	6	1	1	6	6	6	6	6	4	4	4	4	4	4	1	4	1	3	5	2	8
4	25	2		1	1					2	3	6	3	3	3	3	4	2	3	4	5	1	4	2	3	3	3	2	3	2	1	4	5	4
1	19	2			1					3	2	4	1	4	2	4	2	4	4	4	4	4	3	1	2	1	3	4	1	4	2	5	3	7
2	27	2					1			4	1	4	2	1	1	1	1	1	1	2	1	2	4	1	2	3	3	5	1	4	2	5	3	1
2	32	2			1					5	1	4	1	4	4	2	1	5	5	5	5	2	3	2	3	3	3	3	1	3	5	4	2	8
2	35	2			1					2	1	6	2	2	3	2	2	4	3	2	2	2	2	2	2	2	2	4	2	4	3	1	5	6
3	32	1	1							4	1	5	3	3	3	3	3	3	3	3	3	1	3	2	2	2	3	3	2	5	1	4	3	5
2	49	2	1		1	1				3	4	3	1	1	1	1	5	3	1	1	1	2	1	1	2	2	3	3	1	4	5	3	2	9
2	36	2	1	1	1	1				5	1	3	1	1	1	1	5	1	1	1	1	3	3	3	3	3	3	5	2	1	3	5	4	4
1	18	3	1		1					1	2	7	1	1	6	1	6	1	1	1	1	2	2	2	2	2	3	5	2	1	5	4	3	3
4	36	2	1		1					2	1	1	6	6	5	1	1	1	6	6	6	4	4	4	4	4	4	2	4	2	1	5	3	8
4	53	2							1	4	2	3	6	1	6	6	6	4	4	4	6	4	4	4	4	4	4	2	1	2	3	5	4	8
1	43	1			1					4	1	1	1	1	1	1	1	1	1	1	1	1	1	1		1	1	1	5	4	3	2	1	6
2	51	2			1					4	1	2	1	4	4	4	1	4	4	4	5	3	3	3	3	3	3	2	2	1	3	5	4	6
3	35	2	1							3	2	2	4	4	5	4	4	4	4	4	4	3	3	3	3	3	3	2	4	3	5	1	2	1
4	23	2			1					4	1	2	1	1	3	2	1	1	1	1	1	1	1	1	1	3	1	2	5	1	3	4	2	8
2	28	2			1					2	1	5	2	3	3	3	4	3	3	3	3	2	2	2	2	2	2	3	3	1	5	2	4	4
2	31	2			1					2	1	2	1	1	1	1	1	1	1	1	1	1	1	1	1	1	1	4	4	3	1	2	5	1
2	62	2			1					2	3	1	5	5	6	1	6	5	4	5	5	4	4	4	4	4	4	5	5	1	3	2	4	2
1	38	2			1					3	2	3	2	3	2	2	3	3	3	3	3	4	4	4	4	4	4	2	2	5	1	4	3	9
2	24	2			1					3	1	2	3	3	4	3	2	4	3	4	2	1	2	3	2	2	4	3	1	4	5	2	3	5
2	32	2			1					4	1	6	1	2	3	2	2	4	3	2	2	3	1	2	3	3	2	2	1	5	2	4	3	9
2	22	2			1					2	1	3	4	2	2	4	3	4	4	4	2	2	2	2	2	2	1	2	1	3	5	4	2	8
2	32	2			1					2	1	1	1	1	3	1	1	1	3	1	1	3	3	2	3	3	3	4	3	1	2	4	5	3
2	30	2			1					2	1	8	1	5	5	3	5	2	5	1	4	4		3	4	3	2	2	1	4	3	2	5	6
2	21	2	1							3	2	3	1	1	2	3	5	5	3	2	1	1	1	1	1	1	3	3	4	2	5	1	3	2
2	26	2			1			1		3	3	5	1	1	6	3	1	6	6	6	5	2	2	2	2	3	3	3	1	2	3	4	5	5
2	25	2			1					2	4	1	1	3	3	1	1	1	1	1	1	2	2	2	2	2	2	2	4	1	3	5	2	1
3	28	1			1					1	3	2	3	3	4	4	5	5	5	5	4	3	3	3	3	3	2	2	1	4	3	2	5	4
2	40	2			1					3	2	2	3	5	5	4	1	2	3	5	5	3	2	2	3	3	2	1	3	2	5	4	1	9
2	40	1			1					4	1	2	4	2	2	4	3	4	4	4	4	3	3	3	3	3	3	2	3	1	2	4	5	3
2	18	2	1	1		1				3	2	1	2	2	3	4	3	3	4	3	2	1	2	2	3	3	2	4	2	3	1	4	5	6
2	36	2					1			4	2	5	3	3	4	3	3	3	3	3	3	2	2	3	2	3	3	4	4	3	1	2	5	9
3	39	2		1						4	1	1	6	6	6	6	6	6	6	6	6	4	4	4	4	4	4	2	2	4	5	1	3	3
2	52	1		1						3	2	3	4	4	4	4	2	4	4	6	4	3	3	2	3	3	2	4	3	4	5	1	2	2
1	63	2					1			5	2	8	2	3	4	4	3	3	6	6	3	4	1	1	3	3	3	3	3	4	5	2	1	5
1	53	1					1			5	1	4	2	4	3	4	3	3	3	4	4	3	3	3	3	3	3	4	1	3	4	2	5	7
2	69	2					1			4	2	7	2	6	2	3	3	6	3	3	6	4	2	2	2	3	3	4	1	3	5	4	2	4
2	24	2		1						3	2	4	5	2	3	4	2	4	4	4	5	4	3	4	3	2	4	2	3	2	1	4	5	9
3	34	2					1			3	2	3	1	1	1	1	5	1	1	1	1	1	1	1	3	3	2	4	2	4	1	5	3	4
2	30	2		1						3	1	1	3	3	3	4	3	3	3	3	3	2	2	2	2	2	2	5	2	4	3	1	5	3
1	20	2		1						2	4	2	4	4	4	4	3	4	4	5	3	3	2	3	3	2	3	4	4	2	1	3	5	8
3	29	2	1	1						3	2	1	1	4	3	4	2	4	5	4	4	3	3	2	3	2	1	4	2	3	5	1	4	5
2	57	2				1				4	1	4	2	1	1	1	3	3	3	1	1	3	3	2	2	3	2	4	1	4	2	3	5	2
2	28	1		1						3	2	3	2	3	3	4	3	4	4	3	4	2	3	2	2	2	2	3	2	5	3	1	4	4
1	20	2					1			3	2	2	3	3	3	3	3	3	4	2	3	2	2	2	2	3	3	3	5	4	1	2	3	6
1	42	1					1			5	2	5	2	2	2	2	4	2	2	2	2	1	1	1	1	1	1	3	5	1	4	2	3	3
4	58	2		1						3	1	8	3	3	3	3	3	3	3	2	2	2	3	3	2	2	2	4	4	5	1	2	3	5
4	18	2					1			2	2	7	1	1	2	2	5	1	2	4	1	3	3	3	3	3	3	5	2	5	1	3	4	7
2	71	1					1			5	4	4	1	2	1	1	5	2	2	1	3	3	1	1	3	3	3	3	1	2	3	4	5	1
2	26	2	1	1						2	4	2	2	2	2	2	2	2	2	2	2	1	1	1	1	1	1	2	1	4	3	2	5	9
2	25	1		1						2	2	2	3	3	4	4	3	3	3	4	3	2	2	2	2	2	2	5	1	2	5	4	3	2
1	67	2					1			4	2	4	2	3	3	3	3	3	2	4	3	3	3	2	3	2	2	2	1	5	3	4	2	4
2	18	2	1				1			3	1	1	2	1	1	2	4	3	2	2	3	2	4	1	3	3	1	3	3	2	1	5	4	2
2	69	2		1						2	2	1	3	3	3	3	3	3	3	3	3	2	2	2	2	2	2	4	4	1	2	3	5	1
2	49	2		1						3	3	1	2	1	1	2	1	1	2	1	2	1	1	1	1	1	1	2	1	5	2	3	4	3
2	28	2		1						5	2	5	3	2	4	1	5	5	5	5	5	3	2	2	3	3	3	2	5	3	2	1	4	2
4	60	2		1						5	2	7	2	2	1	2	1	2	1	1	1	1	1	1	3	1	3	4	3	5	2	1	4	4
2	58	2		1						5	2	7	1	4	3	4	3	4	3	5	6	2	3	3	3	3	2	4	1	5	3	2	4	8
2	56	1		1						2	1	2	2	5	4	4	2	5	5	5	4	3	3	3	3	3	3	4	3	2	1	4	5	7
2	50	2	1			1				3	4	4	2	2	2	3	4	3	3	3	3	2	4	4	2	2	3	4	2	1	3	5	4	9
2	35	1		1						2	1	2	4	3	3	2	4	4	3	4	3	3	2	2	1	1	3	4	3	4	1	2	5	6
2	51	2	1							3	2	3	1	1	3	4	3	3	3	3	4	4	2	2	2	3	2	1	5	1	4	3	2	9
2	19	2		1						2	1	1	5	4	4	3	2	4	5	4	3	1	3	2	2	2	2	3	5	4	1	2	3	4
2	25	1		1						2	2	3	3	4	4	3	3	2	3	3	4	2	2	2	3	2	2	3	1	4	2	3	5	3
1	59	1		1						3	2	8	3	4	2	3	3	4	3	3	3	3	2	3	3	3	3	4	1	2	5	4	3	3
2	66	2		1						2	2	2	1	4	5	4	2	4	4	3	3	3	3	3	3	3	3	3	2	1	4	3	5	5
2	43	1		1						4	2	2	1	1	2	1	5	1	5	1	2	3	2	3	1	1	3	1	4	5	2	3	1	1
3	72	1					1			4	1	3	4	4	3	4	2	2	3	4	4	3	2	2	3	3	2	3	2	5	1	3	4	1
2	26	2		1						3	2	8	1	5	4	5	5	5	5	5	5	3		4	4	4	4	4	1	5	4	2	3	9
3	57	2		1						3	2	3	3	3	4	3	3	4	4	3	4	2	2	2	2	2	2	3	1	5	3	4	2	5
3	21	1		1						3	1	2	2	4	4	2	2	4	4	4	4	2	3	3	3	3	2	2	1	5	3	2	4	5
2	18	2		1						3	2	4	1	3	3	3	4	4	2	3	2	3	3	3	2	3	2	2	5	1	3	2	4	7
1	34	2		1						3	2	5	1	3	3	3	4	3	6	2	3	3	3	3	3	3	2	4	1	5	4	2	3	4
2	47	2				1				2	2	1	6	1	1	1	1	1	1	1	1	2	2	2	2	2	2	3	1	4	3	2	5	8
2	35	2		1						5	2	5	1	4	3	4	3	4	4	5	4	3	3	3	3	3	3	5	1	4	2	3	5	9
3	34	2		1						3	1	4	2	3	3	2	1	1	2	3	3	1	3	3	1	2	1	5	1	4	3	2	5	1
2	21	2		1						5	2	6	4	4	4	5	5	5	3	3	5	3	3	3	3	3	3	3	3	2	1	5	4	3
2	63	2		1						3	4	1	3	3	6	6	6	6	6	6	6	2	2	2	2	2	4	2	4	3	2	1	5	8
2	25	2					1			3	2	2	1	1	1	1	4	5	1	1	1	2	2	3	3	2	2	4	2	4	1	5	3	7
2	22	2					1			4	1	2	2	4	3	4	2	4	4	4	4	3	3	4	3	3	4	3	4	5	1	2	3	5
2	48	1		1						3	2	6	4	3	5	5	3	3	3	5	3	2	2	2	3	2	2	4	2	3	5	1	4	2
1	43	2				1				4	2	6	3	3	3	4	4	3	3	4	4	2	3	3	2	3	3	4	5	3	4	1	2	3
3	31	2		1						2	1	2	4	4	5	5	3	3	4	3	5	3	1	4	4	3	3	2	5	1	2	4	3	2
2	33	2		1						3	1	1	1	1	6	1	5	6	1	1	1	4	4	4	4	4	4	3	2	1	4	3	5	9
1	70	1		1						4	2	2	3	3	2	3	3	4	4	2	3	3	4	4	3	3	3	2	3	5	2	1	4	1
4	24	2		1						2	3	8	6	6	6	6	6	6	6	6	6	4	4	4	4	4	4	4	3	2	1	5	4	6
4	25	2		1						2	2	1	5	1	3	1	2	2	3	5	5	2	2	3	3	4	3	3	4	5	3	1	2	5
3	72	2		1						3	2	1	2	3	1	3	4	4	1	3	3	3	4	4	3	3	3	3	1	5	2	4	3	1
3	35	2	1							2	1	2	2	4	3	4	1	4	4	4	4	3	2	2	3	3	2	3	4	3	1	2	5	7
2	63	2		1						3	4	1	1	3	3	3	3	3	3	3	3	2	4	4	4	4	4	2	1	4	5	3	2	3
3	69	1				1				3	4	2	4	4	4	4	3	4	4	4	4	3	2	2	3	2	2	3	2	1	4	3	5	4
3	51	2					1			3	2	6	1	2	3	4	1	5	4	4	5	3	2	1	3	2	3	5	1	5	4	3	2	8
2	24	2		1						3	2	3	2	2	5	2	4	1	6	2	2	3	4	4	4	4	4	3	2	5	3	4	1	9
4	71	2		1						4	1	2	1	1	1	1	1	2	2	1	1	3	2	2	3	3	3	5	2	1	3	4	5	3
1	39	1					1			4	1	1	2	2	2	2	3	2	1	3	3	2	1	1	3	3	2	4	2	4	3	5	1	1
4	37	1					1			4	2	7	2	2	3	3	3	3	3	6	6	4	4	4	4	4	4	3	1	2	5	3	4	5
2	35	2		1						2	3	1	5	5	5	4	5	4	5	4	5	3	2	3	2	3	2	4	2	5	4	1	3	2
1	21	2		1						2	2	5	5	2	3	4	4	3	2	5	4	1	3	3	2	3	3	3	3	5	4	2	1	6
2	24	1		1						3	1	4	2	2	3	2	4	2	2	5	1	1	3	1	3	3	1	4	1	4	3	2	5	7
4	34	2		1						3	1	3	3	4	4	4	2	4	5	4	4	3	3	3	2	3	3	2	1	4	2	3	5	9
3	45	1							1	3	1	2	5	4	4	4	3	3	4	4	3	2	2	2	2	2	2	3	2	5	3	4	1	4
2	18	2		1						2	3	5	1	1	6	6	3	2	3	3	4	3	3	4	4	2	2	3	4	2	3	5	1	6
1	33	2					1			2	2	4	2	1	1	1	5	2	2	2	1	3	3	2	3	2	1	3	1	5	3	4	2	3
2	43	1		1						5	2	6	5	5	4	4	4	2	4	4	4	2	2	2	2	2	2	2	5	2	4	3	1	7
3	54	2		1						3	1	1	3	3	3	3	3	3	3	3	3	2	2	2	2	2	2	5	2	3	5	4	1	5
3	55	1		1						3	1	1	2	3	2	2	2	4	4	3	3	3	1	1	3	3	1	2	1	3	2	4	5	1
3	72	1				1				5	1	1	1	1	1	2	1	1	1	1	3	1	1	1	3	2	2	1	1	5	2	4	3	9
1	48	2		1						3	2	1	3	3	1	3	3	1	3	6	3	4	2	2	2	2	2	5	1	5	3	2	4	9
2	20	2		1						2	2	1	1	5	5	5	5	5	5	5	5	1	1	1	1	1	1	3	5	1	3	2	4	5
2	38	2		1						3	4	2	4	4	5	4	1	4	4	5	5	2	2	2	2	3	2	1	1	2	5	4	3	8
2	38	2					1			4	2	3	6	6	6	6	6	6	6	6	6	4	4	4	4	4	4	3	1	3	2	5	4	4
3	72	2	1							3	3	2	3	4	3	4	4	3	4	4	4	2	2	2	2	2	3	2	1	4	2	3	5	4
3	64	1				1				3	4	7	1	1	1	2	4	2	2	2	2	2	1	1	2	2	2	3	3	4	2	1	5	6
4	34	1					1			4	2	5	1	3	3	3	3	3	3	6	3	2	2	2	3	2	2	2	1	4	3	2	5	9
3	35	2					1			4	2	5	4	3	3	3	3	3	2	6	3	2	3	2	2	2	4	2	2	1	3	5	4	3
4	36	2					1			4	2	5	2	3	4	4	3	6	6	6	6	3	2	2	3	4	4	2	1	3	4	5	2	5
2	45	2		1						4	2	4	6	3	4	4	3	3	4	4	3	2	2	2	2	3	3	2	1	4	5	2	3	6
4	20	1		1						2	2	8	6	6	6	6	6	6	6	6	6	4	4	4	4	4	4	3	3	5	2	1	4	1
1	30	1					1			4	3	2	3	4	4	4	3	3	5	5	4	2	1	2	1	1	3	3	2	1	4	3	5	8
1	44	2					1			4	2	7	2	3	3	4	3	3	3	3	4	3	3	3	4	4	4	4	5	1	2	3	4	7
4	75	2					1			4	3	4	3	2	2	2	3	2	3	2	2	2	1	2	2	3	3	2	1	3	4	2	5	2
1	41	2		1						3	2	3	6	6	6	6	6	6	6	6	6	4	4	4	4	4	4	3	2	4	5	1	3	6
3	24	2	1	1						2	1	2	2	3	5	5	3	4	5	5	4	3	3	1	3	3	2	3	1	4	2	3	5	9
3	22	2		1						3	2	8	2	2	2	2	3	4	4	2	3	4	4	4	4	4	4	3	1	4	5	3	2	3
1	34	2					1			4	2	8	4	1	3	1	2	2	1	1	1	1	1	1	3	3	3	3	2	3	5	1	4	1
1	42	2					1			4	2	4	4	5	3	4	3	3	4	4	4	3	2	3	3	3	3	2	3	4	1	5	2	1
3	62	2		1						3	4	2	1	4	1	5	4	4	2	6	5	3	3	1	3	3	3	4	1	4	2	3	5	7
3	31	1		1						2	1	2	4	5	3	4	3	3	3	5	5	1	2	3	2	2	1	2	5	3	2	4	1	5
4	32	1		1						2	1	3	6	4	5	5	5	5	5	6	6	3	3	3	3	3	3	5	5	2	1	3	4	4
1	33	2		1						4	2	4	6	3	2	2	4	2	4	2	5	2	2	2	2	2	3	4	2	3	1	5	4	9
4	74	2					1			2	1	2	6	6	6	6	6	6	6	6	6	4	4	4	4	4	4	3	2	4	1	3	5	6
2	66	1					1			4	1	8	2	2	3	2	3	3	3	3	3	2	2	2	2	3	3	2	4	1	3	2	5	7
2	42	2		1						3	2	3	3	4	3	3	3	4	3	3	3	3	4	3	3	3	3	3	2	4	1	5	3	3
2	66	2		1						3	1	7	4	4	4	4	1	5	5	5	4	3	3	3	3	3	3	3	1	4	3	2	5	2
2	50	1		1						4	2	7	2	2	3	2	4	5	3	3	2	2	2	2	2	2	2	2	1	5	2	3	4	6
2	25	2		1						4	2	2	1	1	1	1	1	1	1	1	1	1	1	1	1	1	1	4	1	3	2	5	4	1
1	29	2					1			3	2	3	3	3	3	3	3	3	3	3	3	2	2	2	2	2	2	1	2	4	1	5	3	8
4	27	2	1	1						4	2	4	4	4	6	4	6	4	3	4	4	1	3	2	3	3	2	3	3	5	2	1	4	4
2	71	2					1			2	2	3	1	6	4	4	2	6	6	3	3	4	3	4	3	3	4	3	1	5	2	3	4	9
2	30	2		1						2	2	1	2	3	1	3	5	4	4	4	4	2	3	3	3	2	3	5	5	4	2	1	3	2
4	37	2		1						3	1	1	2	6	6	2	6	6	6	6	6	4	4	4	4	4	4	1	2	3	1	4	5	7
2	45	1		1						3	2	2	4	3	2	2	3	2	2	2	2	2	2	1	3	3	1	3	1	4	5	3	2	3
2	28	2		1						4	2	2	2	3	3	4	3	3	4	3	2	2	2	2	2	2	2	4	1	4	2	3	5	4
2	52	2		1						3	1	2	1	2	1	1	2	3	2	2	2	3	3	2	3	3	3	2	1	3	2	5	4	9
2	51	2		1						1	2	1	1	6	3	3	4	6	5	6	6	2	2	3	3	3	2	3	2	4	1	3	5	1
4	54	2					1			4	1	4	3	4	2	3	4	2	2	2	4	2	2	1	3	2	3	3	4	2	3	1	5	8
2	50	2		1						5	1	7	2	5	3	5	2	4	4	5	2	3	2	3	1	2	1	1	1	2	5	3	4	5
1	46	3				1				3	3	4	1	4	6	6	5	5	4	1	5	4	3	3	3	3	1	2	2	3	5	1	4	4
2	59	1		1						4	2	5	3	2	3	2	4	3	5	5	4	2	3	3	2	3	3	4	5	4	2	3	1	1
1	28	2	1	1						4	1	2	2	3	3	4	4	2	2	3	3	3	2	2	3	3	2	4	1	4	3	2	5	3
3	60	2		1						3	2	3	2	6	6	4	4	2	2	2	2	2	2	1	2	2	2	4	3	4	1	2	5	7
3	56	1		1						3	1	3	1	2	3	3	3	2	3	4	2	1	1	1	1	1	1	3	1	4	2	3	5	8
4	65	2		1						4	1	2	2	2	2	2	4	3	2	4	3	3	1	1	3	3	3	4	1	4	2	3	5	8
3	32	2		1						3	2	1	6	3	3	3	3	3	3	3	3	2	2	2	2	2	2	3	4	5	1	2	3	4
2	42	2		1						3	1	4	3	3	4	4	3	4	4	4	3	2	2	2	2	2	2	2	1	2	5	3	4	6
2	25	1		1						3	4	5	6	3	3	3	3	3	3	3	3	2	2	2	2	2	2	3	5	4	2	3	1	5
1	55	1		1						2	4	2	4	3	3	4	3	3	3	4	4	1	3	3	3	2	2	2	2	3	4	1	5	8
2	69	2		1						4	2	8	3	3	1	1	2	4	4	1	4	1	3	1	3	3	1	2	1	5	2	4	3	3
4	75	2					1			5	1	7	1	2	2	2	3	4	2	3	2	2	2	2	4	4	1	5	1	3	4	2	5	9
2	48	1		1						2	1	4	1	6	3	2	4	2	3	3	2	1	1	1	2	2	2	2	1	5	2	3	4	2
2	37	2		1						3	2	8	4	3	5	5	5	6	5	5	5	3	4	3	3	3	3	3	5	4	2	1	3	7
3	60	2		1						3	2	7	4	5	3	4	4	4	5	4	4	3	3	2	3	3	2	3	4	5	3	2	1	4
3	24	1	1							5	1	4	2	2	4	3	3	2	4	3	4	3	4	3	2	2	1	2	2	5	1	3	4	5
2	54	2				1				3	3	2	2	1	1	1	4	2	2	1	1	3	2	2	3	3	2	2	1	4	5	2	3	2
2	54	2		1						3	4	2	3	3	3	2	3	3	3	3	2	2	2	2	3	3	2	2	2	4	5	3	1	5
2	27	2	1							4	1	2	1	1	5	2	5	2	3	3	3	2	1	1	3	4	4	4	1	4	5	3	2	8
2	42	1		1						3	2	4	5	5	5	5	5	5	4	5	5	3	3	3	3	3	3	1	3	4	1	5	2	6
1	27	2					1			5	2	1	1	1	1	1	3	1	1	1	1	4	4	4	4	4	4	4	3	5	2	1	4	6
4	37	2		1						2	1	2	1	1	3	3	3	3	3	1	1	2	2	2	2	2	2	1	1	3	4	2	5	5
2	62	2		1						3	2	1	4	5	4	4	2	4	5	5	5	2	2	2	2	3	2	4	3	4	1	2	5	4
3	25	2	1					1		2	4	2	2	4	2	4	4	4	3	4	4	3	2	2	3	2	2	3	1	4	5	3	2	8
4	38	2		1						3	1	3	3	3	3	3	5	3	4	1	3	2	2	2	3	3	2	3	3	5	4	2	1	2
1	44	1		1						3	1	3	1	4	1	2	5	3	2	4	1	3	3	3	3	3	3	2	1	4	3	5	2	3
4	82	2		1						3	2	3	6	6	3	3	3	3	4	2	6	2	2	2	2	3	3	2	1	2	3	4	5	7
4	22	2				1				3	2	1	3	1	5	4	5	6	6	4	5	2	4	4	4	3	3	5	3	5	1	2	4	1
2	21	1		1						2	1	2	3	2	3	4	4	4	3	3	4	2	3	2	2	3	3	3	3	2	1	5	4	1
3	28	2					1			2	2	1	1	3	3	3	3	3	3	3	3	2	2	2	2	2	2	3	4	5	2	3	1	9
2	34	1		1						3	2	3	1	1	1	1	5	1	1	1	1	2	1	3	3	3	3	4	5	2	1	3	4	3
1	56	2		1						3	3	2	3	4	4	4	2	4	4	6	3	2	3	3	3	2	2	3	1	2	3	5	4	4
1	26	1		1						5	1	2	4	4	4	4	5	4	1	4	2	3	3	3	3	3	3	4	4	1	3	2	5	6
2	38	2		1						4	2	8	2	3	1	3	4	6	6	3	3	4	4	4	4	4	4	5	1	5	3	4	2	8
2	61	2		1						3	1	1	2	3	3	4	3	4	3	3	3	2	1	1	1	1	1	3	2	5	1	3	4	5
3	60	2	1							3	3	2	1	4	4	4	4	6	5	4	4	3	3	3	3	3	3	1	1	4	2	3	5	2
3	45	2		1						5	1	1	2	2	2	2	3	2	2	3	3	2	2	2	2	2	2	2	2	4	1	3	5	6
3	44	1		1						2	1	3	2	6	5	5	1	1	1	2	3	1	2	1	1	1	1	2	3	2	1	4	5	7
3	29	2	1			1				2	3	8	2	1	1	1	5	4	3	1	6	3	3	3	3	2	1	3	3	5	2	4	1	1
2	19	2		1						2	1	1	3	1	3	3	5	5	3	1	3	4	2	4	2	2	4	3	1	4	5	2	3	1
3	37	2					1			2	4	4	5	5	5	5	5	1	5	5	5	3	3	3	3	3	3	2	1	3	2	4	5	7
4	38	2		1						3	1	1	5	6	6	6	6	6	6	6	6	4	4	4	4	4	4	3	1	5	4	3	2	4
2	52	2					1			4	1	5	2	3	3	3	3	2	3	3	3	3	3	3	3	3	3	3	1	5	3	2	4	4
2	54	2		1						4	1	3	3	4	4	3	3	4	4	3	4	3	3	2	2	3	4	3	5	1	3	4	2	6
1	35	2		1						3	3	1	1	1	2	2	1	2	4	4	3	2	2	2	1	2	2	4	3	2	4	1	5	8
3	20	2		1						2	1	3	4	4	4	5	5	5	5	4	5	3	3	4	3	3	3	5	1	5	3	4	2	3
2	26	2		1						3	2	1	1	3	1	1	5	1	5	6	6	4	4	4	4	4	4	5	1	3	2	4	5	2
2	31	1		1						2	2	2	5	5	5	5	2	2	5	5	5	3	3	2	3	3	3	2	1	3	2	4	5	2
4	62	1					1			4	2	3	4	3	3	6	3	3	3	4	4	2	4	4	2	2	2	3	5	4	1	3	2	9
2	46	2		1						1	1	1	6	3	6	3	3	3	3	3	3	2	2	2	2	2	2	1	4	1	2	3	5	5
2	24	2		1						3	3	2	2	3	2	2	4	4	3	4	5	2	2	2	4	2	3	5	2	1	5	3	4	3
2	35	2		1						4	1	6	4	4	2	4	5	4	4	3	3	2	3	3	2	2	4	3	1	4	5	3	2	5
2	45	2				1				2	1	3	4	5	5	5	1	6	5	5	5	3	4	3	3	3	3	1	1	3	2	4	5	1
2	56	2		1						2	4	1	3	3	3	3	3	3	3	3	3	2	2	2	2	2	2	4	2	5	1	3	4	6
2	57	3		1						2	1	2	2	4	4	4	3	5	6	6	5	4	4	4	3	3	1	4	2	4	1	3	5	3
2	25	2		1						3	2	3	2	5	5	1	5	5	5	5	5	2	3	3	3	3	3	2	3	4	1	2	5	1
4	71	1	1							3	3	3	1	1	3	2	4	4	3	1	2	3	2	2	3	3	3	1	1	4	3	5	2	8
2	25	2	1				1			5	1	3	3	2	2	2	4	3	4	4	4	3	3	2	2	2	3	3	5	3	1	2	4	8
2	23	2		1						2	2	3	3	3	3	3	3	3	1	3	3	2	2	2	2	2	2	5	4	3	2	1	5	2
3	60	2		1						2	2	8	4	4	5	4	4	5	5	4	4	3	3	3	3	3	3	1	1	2	5	4	3	2
1	65	2		1						2	1	1	1	1	1	1	4	1	3	1	1	2	2	2	2	2	2	5	2	1	3	4	5	7
1	19	2		1				1		2	1	3	4	4	2	5	4	2	3	5	6	3	4	2	2	3	4	3	2	3	1	5	4	3
2	27	1		1						2	1	1	3	1	4	5	3	4	4	1	4	1	1	3	3	2	3	2	3	2	1	5	4	6
1	71	2		1						2	2	3	3	3	3	3	4	4	4	3	4	2	1	1	1	1	1	2	1	2	3	5	4	8
1	50	2					1			3	1	4	2	2	5	4	4	4	2	1	1	3	3	3	3	3	3	4	1	3	4	2	5	5
1	43	1		1						2	1	8	4	4	4	4	4	3	3	4	4	3	1	1	3	3	2	1	2	4	5	3	1	9
2	60	2		1						2	1	1	6	5	6	4	4	4	3	2	3	4	2	3	1	2	3	1	1	4	2	3	5	2
2	36	2		1						5	1	3	1	1	1	1	4	3	3	1	1	2	2	2	2	3	3	4	3	2	5	1	4	4
2	22	2		1						3	2	2	4	5	5	5	5	5	5	4	5	3	3	3	3	3	3	5	1	3	4	5	2	5
3	49	2		1						3	1	2	3	3	4	4	1	1	4	4	3	3	2	2	3	2	2	3	1	5	3	2	4	7
2	60	2		1						3	1	2	3	3	3	6	6	3	3	3	3	2	2	2	2	2	4	4	1	2	3	4	5	6
2	28	1		1						2	3	2	2	2	2	1	2	1	2	2	1	1	2	1	2	1	2	2	1	3	4	2	5	3
2	29	2		1						3	3	6	4	5	5	5	5	5	5	5	5	3	3	3	3	3	3	4	1	4	3	2	5	9
3	29	2		1						4	1	3	5	2	3	2	5	2	3	1	3	1	2	2	2	1	1	2	3	2	4	1	5	1
2	34	2		1						2	1	8	6	3	3	2	3	4	5	6	6	4	4	4	4	3	1	5	4	3	2	5	1	3
1	21	2		1						3	1	2	2	4	4	5	1	5	5	5	5	3	3	2	1	3	1	4	4	5	1	3	2	7
2	25	2		1						2	4	4	3	3	3	4	3	3	3	3	3	2	2	2	2	2	2	4	5	3	4	2	1	4
2	18	2		1						2	2	2	2	1	2	2	4	4	2	1	1	3	2	1	2	1	2	2	1	3	2	5	4	3
2	28	1	1	1						3	4	5	3	4	4	4	1	5	5	4	5	3	3	2	2	3	3	4	1	4	5	2	3	4
2	33	2		1						4	2	2	1	1	1	1	5	5	1	1	1	2	2	2	2	3	2	5	1	4	5	2	3	7
3	65	2		1						4	1	2	1	1	1	1	5	5	1	3	1	1	1	1	1	1	1	3	4	3	2	1	5	5
2	18	2	1	1						2	1	2	3	6	1	3	6	1	3	5	6	1	1	2	3	3	3	5	4	3	1	2	5	1
2	21	2		1						2	2	3	3	3	3	3	4	3	3	3	3	2	2	2	2	2	2	2	3	5	1	2	4	7
2	48	2		1						4	1	1	3	3	3	4	1	3	3	4	3	4	4	4	4	4	4	2	3	5	4	1	2	5
3	22	2		1						4	1	5	3	4	3	6	6	6	4	3	3	4	4	4	4	4	4	4	1	5	2	3	4	9
2	54	2		1						2	2	1	3	3	3	3	3	3	3	3	3	2	4	4	4	4	4	2	3	4	1	2	5	1
3	69	2		1						4	2	5	1	1	1	1	5	1	1	1	1	2	2	2	2	2	2	3	4	3	2	5	1	2
2	28	2		1						2	4	2	4	2	4	5	4	4	2	2	4	3	3	2	1	3	1	2	5	1	4	2	3	3
4	31	2		1						2	2	3	5	5	5	5	5	5	5	5	5	4	3	3	3	3	3	1	3	5	1	4	2	7
4	47	1					1			4	2	1	3	1	1	1	5	1	3	1	1	2	1	1	2	2	4	4	2	4	1	3	5	1
4	21	2					1			1	1	2	3	3	3	1	5	4	3	2	5	1	1	1	1	2	1	4	3	5	1	2	4	5
2	52	1		1						3	4	1	5	4	4	4	4	4	4	4	5	2	2	3	3	3	2	5	2	4	1	5	3	4
1	59	1		1						4	1	2	3	4	2	4	3	3	4	5	4	3	2	2	2	3	2	4	2	5	1	4	3	8
2	67	2				1				3	2	1	3	6	6	6	6	6	6	6	6	4	4	4	4	4	4	2	4	2	3	1	5	5
2	68	2					1			3	2	4	2	2	4	4	4	4	3	2	2	3	2	3	3	3	2	4	1	3	5	4	2	3
3	28	1		1						3	2	3	3	3	3	3	3	3	3	3	3	2	4	4	2	4	4	5	3	2	5	1	4	9
2	56	2		1						2	2	2	2	3	4	3	2	2	2	2	1	2	2	2	2	2	2	3	4	5	1	3	2	1
2		2		1						2	1	5	3	3	3	3	3	2	3	4	4	1	2	2	3	4	4	2	4	3	5	1	2	8
2	42	2		1						4	2	4	3	4	4	4	2	4	4	4	5	3	3	3	3	3	3	2	2	3	5	4	1	7
2	36	1	1	1						2	1	2	3	6	3	4	3	2	3	4	5	2	3	3	3	2	3	3	5	2	4	1	3	2
4	20	1	1	1						2	2	3	2	3	4	3	3	3	3	3	4	2	2	2	3	3	2	3	1	4	5	3	2	9
2	39	2		1						4	1	3	1	1	1	1	5	1	1	1	1	1	4	4	4	4	4	3	1	4	3	2	5	4
1	64	2		1						4	2	7	2	3	4	4	3	4	4	4	4	3	2	2	3	3	3	4	5	2	4	1	3	2
3	20	2	1							2	2	2	4	5	5	5	5	5	5	5	5	3	3	3	1	3	3	5	1	3	5	4	2	5
4	80	2		1						4	1	7	2	3	2	2	4	3	3	2	3	4	4	4	2	4	3	4	1	3	2	5	4	3
2	44	1		1						3	2	5	5	5	3	4	3	5	5	4	5	3	4	3	3	3	3	5	1	4	2	3	5	1
2	35	2		1						3	2	3	1	2	1	2	5	4	1	2	1	1	1	1	1	1	2	2	1	4	3	5	2	7
2	45	1		1						3	4	1	4	4	5	5	4	4	5	5	5	3	1	3	1	1	3	5	2	4	5	1	3	3
2	23	2				1				4	1	2	5	1	1	1	5	5	5	1	1	1	1	1	1	1	1	5	4	1	2	3	5	8
1	24	2		1						3	1	3	4	4	3	2	1	2	2	2	2	2	3	2	2	2	1	3	1	5	2	4	3	5
2	56	1				1				3	1	3	1	3	1	4	4	2	4	3	2	3	3	3	3	3	2	4	5	1	4	3	2	4
3	65	2		1						3	1	8	3	3	2	3	4	3	4	3	3	4	2	2	3	3	4	4	1	5	3	2	4	9
2	53	2		1						3	4	1	1	1	1	1	3	3	4	1	1	1	1	1	1	1	1	4	2	4	1	3	5	2
2	47	2				1				2	2	1	1	1	1	1	1	1	1	2	1	4	4	4	4	4	4	3	3	4	2	1	5	7
2	35	2	1			1				3	1	2	1	1	2	2	3	1	1	1	2	2	4	2	3	3	2	3	2	1	4	3	5	6
4	39	2				1				1	4	2	1	1	6	1	1	1	1	2	1	1	1	1	1	1	1	3	1	4	3	5	2	2
4	58	2	1			1				5	1	1	1	4	4	4	3	4	4	4	3	3	3	2	3	3	3	4	5	2	1	3	4	9
2	24	1		1						3	2	2	1	4	4	3	4	5	4	5	4	3	2	3	1	3	3	2	1	5	3	2	4	3
1	42	2				1				2	4	5	1	1	3	3	3	3	6	2	3	3	1	1	3	2	2	3	3	1	4	2	5	8
1	42	1				1				3	2	1	4	2	3	3	5	3	4	4	4	2	3	3	2	3	3	2	3	1	4	2	5	6
4	38	2					1			5	2	5	1	3	4	3	4	3	5	3	2	3	2	3	3	2	3	4	4	1	3	2	5	6
4	18	2	1	1		1				3	2	1	4	5	3	3	5	3	4	2	4	2	3	2	2	2	3	4	1	5	3	4	2	1
1	31	2				1				2	1	1	3	3	3	3	3	3	3	3	3	2	2	4	4	4	4	3	1	4	5	3	2	3
2	64	1				1				3	2	4	1	1	1	1	1	1	1	1	1	2	1	1	1	1	1	3	1	3	2	5	4	2
3	71	1					1			5	2	4	5	4	5	5	2	5	5	5	5	3	3	3	3	3	3	4	1	3	4	2	5	9
4	33	1				1				2	4	1	6	5	4	5	2	6	5	5	5	1	4	3	3	4	4	4	1	4	3	2	5	5
1	20	2		1		1				2	1	3	2	4	4	5	4	4	5	5	5	2	3	1	3	3	4	4	5	2	1	3	4	8
4	24	2				1				3	4	3	2	4	3	4	3	3	4	3	3	3	3	3	3	3	2	3	4	1	2	5	3	4
2	33	1		1						2	1	3	2	3	3	2	3	2	4	5	2	1	3	3	3	3	1	2	4	2	1	5	3	8
2	50	2				1				2	4	6	4	3	2	4	4	2	2	2	3	3	3	1	3	3	1	1	1	2	4	3	5	9
3	42	2				1				4	4	4	1	1	1	1	4	5	3	1	1	2	2	2	2	2	2	4	1	2	4	3	5	1
2	30	2	1			1				4	3	3	2	1	1	1	3	5	3	4	1	2	2	2	2	2	3	4	1	2	4	3	5	3
2	34	2				1				3	2	4	4	5	4	5	2	5	5	5	5	3	3	3	3	3	3	4	4	1	2	3	5	2
3	23	2							1	5	2	7	4	2	2	2	4	4	3	3	5	4	3	4	4	4	4	3	5	3	1	2	4	5
1	54	2				1				3	2	7	4	4	3	4	2	3	5	4	3	2	2	2	2	2	2	2	1	2	5	4	3	5
2	60	2	1			1				4	2	2	1	1	1	3	4	3	1	1	1	2	2	1	2	2	2	3	1	2	5	3	4	3
2	23	2	1			1				3	1	2	2	4	4	5	2	4	3	3	4	2	2	2	2	3	3	3	1	3	5	4	2	4
2	40	2				1				3	1	3	1	1	1	1	2	1	4	1	1	2	3	2	2	3	3	3	1	3	4	2	5	1
3	29	2		1		1				3	1	1	1	1	1	1	5	1	1	1	1	2	1	1	1	1	2	3	1	3	5	2	4	2
4	25	2	1			1				2	2	3	1	4	3	3	4	2	4	4	4	3	3	4	4	4	4	4	1	3	2	5	4	9
2	53	2				1				2	1	1	3	3	3	3	3	3	3	3	3	4	4	4	4	4	4	1	1	3	4	2	5	3
3	42	1				1				3	1	1	5	3	2	6	1	4	5	5	6	2	3	3	3	3	3	4	1	2	4	3	5	7
4	66	2				1				4	2	5	1	1	1	2	2	1	3	1	2	2	2	2	2	2	2	5	1	2	5	3	4	6
2	70	2	1							5	1	7	4	4	2	2	3	4	4	4	4	3	3	1	2	4	3	2	2	4	5	3	1	4
1	61	1	1							3	2	6	5	5	5	5	3	5	4	5	4	4	1	1	4	4	4	1	3	4	1	5	2	9
4	24	2				1				3	1	4	1	3	3	3	4	3	1	3	2	2	2	1	1	3	3	4	5	3	4	1	2	9
2	48	2				1				1	2	1	3	3	2	3	3	3	3	3	3	2	2	2	2	3	3	3	1	4	2	3	5	3
3	54	2				1				3	2	3	1	3	4	1	4	4	3	2	2	1	1	1	1	1	1	2	1	3	4	2	5	6
4	24	1				1				2	2	1	1	1	3	5	3	4	1	1	2	3	3	2	2	2	3	1	3	5	1	4	2	7
4	19	1				1				2	3	2	3	2	6	3	3	3	3	3	2	2	1	2	2	2	4	3	1	5	3	2	4	1
4	35	1		1						4	4	5	1	1	3	4	5	2	4	1	1	2	2	2	2	2	2	2	1	5	3	2	4	4
4	27	2	1							3	4	5	4	1	1	4	5	5	5	5	5	1	3	3	2	2	2	4	2	1	4	3	5	5
3	38	2				1				3	1	1	1	1	3	1	5	6	3	1	1	2	2	2	4	4	4	3	1	2	4	3	5	2
4	47	2				1				3	4	4	1	1	1	1	5	2	1	1	1	2	2	2	2	2	2	4	3	5	1	4	2	8
2	44	2				1				2	2	4	6	6	6	6	6	6	6	6	6	3	4	4	4	4	4	2	1	3	2	5	4	7
4	49	1				1				3	2	7	5	5	5	5	3	5	5	5	5	3	3	3	3	3	2	2	2	1	4	3	5	5
3	19	2							1	2	3	2	3	2	3	3	4	4	4	2	2	2	3	3	2	3	1	3	1	2	5	3	4	3
4	27	2	1			1				2	3	2	1	1	1	1	3	1	1	1	1	2	1	1	4	4	4	5	2	1	5	3	4	1
1	30	1		1						3	1	4	5	4	3	3	5	4	1	2	3	3	3	2	3	3	3	4	1	5	3	2	4	2
4	72	2				1				1	3	2	3	1	1	1	5	3	2	1	1	1	1	1	1	1	1	2	4	1	2	3	5	1
2	38	2				1				2	4	3	3	2	5	1	3	5	1	1	1	1	1	1	1	1	1	4	1	5	2	4	3	5
2	29	1	1			1				4	4	6	4	4	4	4	2	4	4	4	4	3	2	1	3	3	3	2	1	4	3	2	5	6
4	24	2				1				1	1	8	2	2	2	2	4	2	2	2	2	1	1	1	1	1	1	3	4	1	5	3	2	2
2	32	2	1			1				3	4	1	4	3	3	4	4	2	2	6	6	3	2	2	2	2	2	3	2	5	3	4	1	4
2	67	2	1			1				3	3	2	3	3	3	3	3	4	4	3	4	3	3	3	3	2	3	2	4	1	2	5	3	3
1	77	2				1				5	2	2	1	2	2	4	4	2	4	3	2	3	2	3	3	3	4	2	1	3	5	2	4	7
3	28	2				1				3	4	2	1	1	3	2	5	2	3	2	3	3	1	1	1	3	3	3	4	1	5	2	3	4
2	50	2	1			1				4	2	4	1	1	1	1	5	1	4	3	3	2	2	2	2	2	2	2	3	4	1	2	5	5
2	32	2	1			1				3	2	6	6	2	1	2	3	2	4	4	3	2	2	2	2	2	2	4	1	3	4	5	2	9
3	61	2	1			1				3	2	4	2	5	5	5	1	2	5	5	5	2	2	3	3	2	3	4	1	5	3	2	4	8
2	40	2		1						3	2	2	1	1	3	5	2	3	2	1	2	3	3	3	3	3	2	4	1	2	5	4	3	3
4	61	1	1							3	3	2	2	3	3	2	3	2	4	4	3	2	2	2	2	2	3	3	4	1	2	3	5	2
1	39	2				1				4	1	7	3	2	2	2	4	2	3	3	2	2	2	2	3	3	3	5	3	1	4	2	5	2
4	38	2				1				3	4	8	6	2	3	3	3	4	3	2	2	3	3	3	3	3	3	2	1	2	5	3	4	6
2	50	2				1				5	4	4	1	1	3	2	5	1	2	2	2	2	2	2	3	3	2	4	1	4	2	3	5	6
4	59	2	1							4	2	1	3	3	3	3	3	3	3	3	3	2	2	2	2	2	2	3	5	1	2	3	4	3
1	40	2				1				3	4	4	2	1	1	1	5	1	2	1	1	3	2	2	2	2	2	4	1	5	4	3	2	5
3	75	1				1				3	2	3	1	1	1	1	5	5	1	1	1	2	1	2	2	2	1	5	4	3	1	2	5	8
4	69	2				1				3	2	3	2	3	3	3	3	3	3	3	3	2	3	1	3	3	3	4	3	1	4	2	5	9
3	51	2				1				3	3	1	2	3	4	3	3	3	3	3	3	4	4	4	4	4	4	3	1	5	3	2	4	7
4	47	2				1				3	4	2	1	1	2	2	5	5	5	1	1	1	1	1	1	3	3	3	2	3	4	1	5	4
2	23	2	1			1				4	4	2	3	1	4	2	5	1	1	1	1	3	1	1	2	3	3	2	2	1	5	3	4	2
4	24	2				1				3	2	3	2	3	4	4	4	5	4	4	3	3	2	1	3	3	3	2	1	4	5	3	2	3
3	39	2				1				2	1	7	2	2	4	3	3	4	1	3	3	3	1	1	2	2	3	2	2	3	1	4	5	9
3	28	2	1							2	4	6	3	3	6	6	6	6	6	6	4	3	3	3	3	3	3	3	2	3	5	4	1	4
4	42	2				1				4	2	3	6	3	6	3	3	4	3	4	3	3	4	4	3	3	3	3	1	3	2	4	5	7
1	55	1				1				4	1	4	3	4	2	2	3	6	5	4	4	3	3	1	3	3	3	3	1	4	3	2	5	8
2	30	2	1			1				4	2	4	2	2	6	2	4	4	4	4	4	3	2	2	3	4	3	4	1	4	2	5	3	5
2	50	2				1				3	3	3	1	4	4	5	1	5	5	5	5	3	3	1	3	3	3	4	1	2	3	4	5	6
3	41	2	1							3	4	4	1	1	1	1	5	5	1	1	1	2	1	2	1	1	1	1	1	2	3	4	5	2
3	42	2				1				3	4	2	5	5	4	3	5	5	5	5		1	1	2	1	2	1	5	1	3	2	5	4	1
2	51	2				1				3	3	4	5	1	1	1	5	4	1	1	1	1	1	1	1	1	1	1	4	3	2	1	5	9
4	40	2					1			3	2	5	3	3	3	3	3	3	3	3	3	2	2	2	2	2	2	2	1	2	3	4	5	3
4	47	2					1			5	1	4	1	1	2	4	2	1	1	1	1	1	3	1	2	4	2	2	3	2	1	4	5	8
2	25	2					1			3	2	3	6	3	3	3	3	3	3	3	3	2	2	2	2	2	2	3	1	2	4	3	5	7
3	27	2					1			4	1	8	1	1	2	2	4	1	3	6	6	4	4	4	4	4	3	5	5	4	1	2	3	5
2	37	2							1	2	4	1	6	6	3	3	3	3	3	3	3	2	2	2	2	2	2	3	1	5	3	2	4	2
1	36	2							1	5	2	8	3	3	3	3	3	3	3	3	3	2	1	1	1	2	2	3	1	5	4	3	2	1
1	57	2					1			4	2	7	2	2	2	2	3	4	4	2	2	2	1	3	3	3	3	4	1	4	5	2	3	3
1	35	1					1			4	1	6	1	1	4	1	5	1	1	1	1	1	1	1	3	1	1	5	3	4	1	2	5	6
2	51	2	1							3	3	7	1	3	3	4	3	4	4	4	4	1	1	4	3	3	2	2	1	5	3	4	2	9
4	69	2					1			4	2	3	2	3	3	3	4	2	6	3	2	3	2	1	3	3	3	3	4	2	1	3	5	8
2	28	2					1			5	2	8	1	1	2	3	5	2	3	2	2	2	1	1	1	1	1	5	2	5	3	4	1	1
4	73	2					1			4	2	3	6	4	4	4	4	4	4	4	4	2	2	2	2	2	2	3	1	4	3	2	5	9
2	20	2					1			2	1	1	1	4	3	4	3	5	4	4	4	3	3	3	3	3	3	2	3	1	2	5	4	4
3	27	2		1		1				2	3	1	1	1	1	1	5	1	1	1	1	1	3	3	3	2	1	3	1	2	4	3	5	6
1	79	1					1			5	2	4	2	2	3	3	4	2	3	4	3	3	2	2	3	3	3	4	3	2	1	5	4	8
4	34	2					1			4	1	4	1	4	3	3	4	3	3	3	4	3	2	2	3	3	3	4	1	4	2	3	5	7
2	66	2				1				3	1	1	3	5	3	3	3	4	4	4	4	3	2	2	3	3	3	2	3	1	2	5	4	2
4	68	2				1				3	4	2	1	1	1	1	6	6	3	1	3	1	1	1	1	1	1	3	5	3	1	4	2	3
3	66	2				1				3	2	7	1	3	2	3	4	4	3	4	4	1	1	1	1	1	1	1	3	1	4	2	5	6
4	53	2					1			5	2	6	1	1	2	2	4	2	3	3	3	3	2	2	3	3	3	2	1	3	5	2	4	1
4	35	2						1		4	2	7	1	1	1	1	1	5	1	1	1	3	4	3	3	3	3	5	3	1	5	2	4	9
2	34	2					1			2	1	8	3	3	3	3	3	3	3	3	3	2	2	2	2	2	2	2	5	1	3	4	2	7
3	32	2					1			3	2	3	4	5	5	5	1	5	5	5	5	3	3	3	3	3	3	3	4	1	5	3	2	8
4	31	2				1				3	1	3	1	2	6	4	4	2	2	2	2	3	3	3	3	3	3	4	4	2	3	1	5	5
2	35	2					1			5	4	5	4	4	2	4	3	4	4	4	3	2	2	2	2	2	2	2	2	5	3	4	1	4
4	41	1					1			4	2	6	2	2	2	2	3	4	3	3	2	3	2	2	3	3	3	4	2	3	1	5	4	9
1	42	2					1			2	2	3	3	3	4	3	3	4	4	4	3	3	3	3	4	3	2	4	2	5	1	3	4	2
4	52	1					1			4	2	7	2	3	4	4	4	2	3	4	4	3	2	2	3	3	3	3	1	4	2	3	5	5
4		1	1				1			3	1	2	1	2	2	3	4	2	2	3	2	3	1	1	2	2	1	4	5	3	1	4	2	8
2	21	2							1	5	3	6	2	3	2	3	2	3	3	2	2	3	3	4	3	4	3	2	3	1	2	5	4	3
3	62	2	1			1				2	2	4	3	3	3	3	3	3	3	3	3	2	2	2	2	2	2	1	1	4	3	5	2	1
2	20	3					1			2	1	3	1	1	1	1	3	1	3	1	1	4	4	4	4	4	4	3	5	1	3	2	4	4
2	36	2				1				2	3	1	2	4	4	2	4	5	2	2	2	3	3	2	3	1	1	2	2	4	5	1	3	6
3	44	2				1				3	4	8	1	1	1	1	3	3	6	1	1	1	1	1	1	1	3	2	1	4	3	2	5	2
4	59	2	1				1			3	4	1	2	1	1	3	5	1	3	2	1	2	2	2	2	2	2	3	3	1	4	2	5	8
3	35	2	1				1			3	2	2	1	1	2	1	4	1	2	1	2	2	2	2	2	2	2	5	1	2	5	3	4	1
3	30	2	1				1			4	1	4	2	4	3	4	3	4	6	4	4	1	1	1	3	3	3	5	2	3	5	1	4	4
3	50	1	1							4	2	3	1	2	4	2	4	4	4	4	4	3	3	1	3	3	3	2	1	3	5	2	4	9
4	72	1				1				3	2	2	1	4	2	4	4	4	4	4	4	2	2	1	3	3	3	4	2	3	1	4	5	5
3	56	2				1				2	4	1	1	1	1	1	5	1	3	3	3	2	2	2	2	2	2	3	2	1	5	3	4	7
2	53	2				1				3	4	2	3	3	4	4	3	4	3	3	4	3	2	2	2	2	2	2	4	3	1	2	5	7
2	27	2					1			4	1	6	1	2	4	4	4	4	5	4	4	3	3	2	3	3	3	4	1	2	4	3	5	4
1	20	2					1			2	1	1	1	1	1	1	1	1	1	1	1	1	2	3	1	1	1	3	3	1	2	4	5	3
4	24	2					1			4	2	2	2	2	2	2	4	2	2	2	2	2	2	2	3	3	3	4	3	5	1	4	2	2
2	24	2	1							3	2	3	4	4	3	4	3	4	4	5	4	3	1	1	3	3	1	2	1	3	2	4	5	8
3	54	2					1			4	2	5	1	1	1	2	5	2	3	1	1	2	2	2	2	2	2	3	1	4	2	3	5	1
1	41	2					1			4	1	3	3	4	4	4	3	4	4	4	4	2	3	2	1	1	1	3	1	4	5	3	2	5
4	35	1					1			2	2	3	3	3	3	3	3	3	3	4	3	2	2	2	2	3	3	3	1	3	2	5	4	9
3	27	2					1			2	1	3	6	4	3	4	2	3	4	4	4	2	2	2	2	2	2	3	1	4	3	2	5	6
3	19	2		1						2	2	2	3	3	5	4	3	3	4	3	2	3	3	1	1	3	4	3	4	5	1	2	3	1
1	33	2					1			4	4	2	2	2	2	2	3	6	3	2	2	2	2	2	2	2	2	3	2	4	3	1	5	4
4	18	2					1			1	1	3	3	4	4	4	2	3	3	4	4	2	2	2	2	2	2	4	4	2	1	5	3	9
3	52	2					1			3	2	7	6	6	6	6	6	6	6	6	6	2	2	2	2	2	2	1	1	3	5	4	2	6
1	54	1							1	4	2	1	2	2	1	1	4	4	5	2	2	3	3	1	3	3	2	1	2	3	1	5	4	2
3	29	2					1			4	4	5	3	3	3	3	3	3	3	3	3	2	2	2	2	2	2	3	4	2	5	1	3	5
2	52	2					1			5	1	7	2	2	1	2	3	1	1	1	1	3	1	1	2	2	3	5	2	5	3	1	4	3
2	28	2	1							2	2	3	6	6	6	6	6	6	6	6	6	4	4	4	4	4	4	4	2	3	4	5	1	7
2	20	2					1			2	1	2	2	3	4	5	6	6	4	4	5	3	3	3	3	3	3	2	3	5	1	4	2	8
1	18	2					1			2	1	4	2	2	4	4	3	4	4	4	3	3	4	3	3	3	3	4	2	5	1	3	4	1
4	43	2					1			5	2	6	1	1	1	1	6	1	1	1	1	1	1	1	1	1	1	4	1	2	4	3	5	3
3	42	1					1			5	2	4	6	1	1	1	1	1	2	1	1	2	1	1	3	3	3	4	4	2	3	5	1	7
4	22	2					1			4	1	4	2	3	1	3	4	3	5	3	2	1	3	3	3	2	2	3	1	5	3	2	4	4
4	30	2					1			3	1	2	2	2	3	3	3	3	3	3	3	2	2	2	2	2	2	4	1	3	2	4	5	5
4	37	2					1			5	2	4	1	3	3	3	5	3	4	4	2	2	2	2	3	2	3	4	1	5	2	3	4	8
1	56	2					1			3	2	2	4	4	4	3	4	3	4	4	3	3	3	2	3	3	3	3	1	2	4	3	5	2
4	25	3					1			4	1	5	3	3	4	3	5	4	4	3	4	2	2	3	3	2	3	2	3	1	5	4	2	6
4	29	2					1			4	2	5	3	3	2	2	4	4	2	3	2	2	2	2	3	3	3	3	1	2	5	3	4	3
2	67	2					1			3	1	1	5	5	1	5	6	5	5	5	6	3	3	4	3	3	3	3	2	5	1	3	4	9
1	49	2					1			5	1	1	6	6	6	2	6	6	5	6	6	1	1	1	3	3	2	5	2	4	3	1	5	8
2	32	2					1			4	2	6	5	4	3	4	3	4	4	5	4	3	3	3	3	3	3	4	1	3	2	4	5	5
2	34	2	1							2	3	2	4	4	4	4	2	4	3	4	4	3	3	3	3	3	3	2	2	4	1	3	5	4
3	46	2					1			5	2	8	4	4	4	4	3	4	5	5	4	3	3	2	3	3	3	2	2	5	1	3	4	5
1	68	1	1							5	3	5	4	4	4	4	2	3	4	4	4	3	3	2	3	3	3	4	1	3	2	5	4	2
3	67	1	1							3	2	2	3	3	3	3	3	3	3	3	3	1	2	1	1	1	1	3	1	5	3	2	4	7
2	65	1	1							3	2	3	1	1	3	3	3	3	2	2	2	2	1	1	1	1	1	1	1	4	2	3	5	3
1	57	2	1							4	2	7	2	3	3	3	3	3	3	3	3	3	1	1	3	3	3	4	1	3	4	2	5	1
2	72	1	1							5	2	4	2	2	3	3	3	3	4	4	4	3	3	2	2	2	2	1	1	2	3	4	5	1
1	62	1	1							4	1	1	1	1	3	2	3	4	3	3	3	2	3	2	3	3	3	5	3	5	2	1	4	6
4	60	2	1							2	1	1	3	3	3	3	3	3	4	3	3	4	4	4	4	4	4	2	3	4	2	5	1	3
3	65	1	1							3	2	2	3	1	1	1	3	4	4	1	1	2	2	2	2	3	3	3	2	4	5	3	1	2
2	61	2	1							2	4	4	1	1	6	6	6	6	6	6	6	4	4	4	4	4	4	1	1	2	5	4	3	8
1	73	2	1							2	4	3	3	3	3	3	2	2	3	2	2	2	2	2	2	2	2	1	1	5	3	4	2	6
3	85	2	1							3	2	5	2	4	3	4	4	3	4	4	3	3	2	2	3	3	3	3	1	3	2	4	5	6
2	61	2	1							4	2	2	3	2	2	3	4	2	3	3	4	2	1	1	3	3	3	4	4	2	1	3	5	4
1	59	2	1							4	2	8	1	1	3	2	4	3	3	4	3	3	1	1	3	3	4	3	1	3	2	4	5	9
2	74	2	1							5	1	3	1	1	4	1	1	6	6	1	6	2	4	4	3	3	3	5	1	2	5	3	4	3
3	56	2	1							3	2	6	1	3	2	3	2	3	4	3	3	3	2	2	3	3	2	3	2	4	1	5	3	5
2	74	1	1							5	4	6	3	2	2	2	4	4	2	2	2	1	1	1	1	1	1	1	1	3	2	5	4	1
4	76	2	1							3	2	1	1	2	1	3	3	6	6	6	3	4	4	1	2	2	4	1	2	5	1	4	3	8
2	55	2	1							3	2	2	4	4	4	3	6	4	3	4	4	3	2	3	3	3	2	4	2	4	1	5	3	8
2	64	2	1							2	3	3	1	1	2	5	4	3	2	2	1	2	2	2	2	2	2	1	1	4	3	2	5	2
1	70	1	1							4	2	7	3	3	2	4	2	2	3	4	4	1	3	3	1	1	1	3	1	4	5	3	2	5
1	68	2	1							3	2	2	3	4	3	4	3	4	4	4	3	3	3	3	3	3	3	3	2	3	1	5	4	4
2	72	1	1							5	2	6	3	3	3	3	3	3	2	3	3	1	1	4	3	3	3	3	1	5	3	2	4	9
2	67	2	1							2	1	2	2	2	2	2	4	4	4	2	2	4	4	4	4	4	4	2	2	5	1	3	4	2
1	71	2	1							4	2	3	2	2	2	2	4	2	2	2	2	3	3	2	3	3	2	3	1	5	2	3	4	4
2	78	1	1							5	2	5	2	1	1	1	1	1	1	1	1	3	2	2	3	3	3	1	3	5	1	2	4	6
3	74	1	1							2	2	5	1	3	2	3	3	4	4	3	3	3	2	4	4	4	4	2	1	4	5	3	2	1
2	56	2	1							4	3	7	4	5	4	4	2	5	4	4	4	3	3	3	3	3	3	1	2	4	1	3	5	3
1	77	2	1							4	3	4	2	3	2	6	4	6	4	4	6	3	2	4	4	2	2	2	2	1	3	5	4	7
2	70	1	1							4	1	7	2	4	4	4	2	4	4	4	4	3	3	2	2	2	3	2	1	2	5	3	4	4
3	83	2	1							5	3	3	1	2	4	3	4	2	2	2	3	3	3	4	3	3	3	1	1	2	5	3	4	5
1	70	2	1							3	2	4	1	1	2	2	4	4	3	2	2	2	2	2	2	2	2	4	2	1	3	5	4	1
3	69	1	1							4	2	2	3	3	3	3	3	3	3	3	3	2	2	2	2	2	2	3	2	3	1	4	5	5
2	59	2	1							2	4	2	1	4	2	4	3	2	4	3	3	3	4	4	3	3	2	2	1	2	3	5	4	7
1	57	2	1							2	2	5	2	3	3	3	3	2	3	3	3	2	2	2	2	2	2	3	3	5	1	4	2	8
3	70	2	1							3	2	5	2	2	1	1	5	2	2	2	2	3	2	2	3	3	2	2	1	2	3	4	5	3
4	65	2	1							3	4	7	1	2	2	1	4	1	4	4	2	2	2	2	2	2	2	3	1	3	4	2	5	9
2	70	2	1							3	2	3	1	1	1	1	5	1	1	1	1	3	4	4	3	3	3	5	1	2	3	4	5	2
2	69	1	1							3	2	3	1	1	1	1	4	1	1	1	1	1	1	1	1	1	1	2	1	4	3	5	2	1
2	70	2	1							2	4	2	1	1	1	1	5	1	6	1	1	2	2	2	2	2	2	4	1	3	2	5	4	3
2	70	2	1							3	4	4	4	5	5	5	2	5	5	5	5	3	3	3	3	3	3	2	4	2	1	3	5	9
3	74	1		1						2	1	1	1	1	1	1	1	1	1	1	1	3	3	3	3	3	3	3	1	4	2	3	5	2
1	72	2	1							4	4	1	1	1	1	1	5	1	1	1	1	1	1	1	1	1	1	5	3	1	5	2	4	8
1	65	2	1							2	4	2	1	2	2	1	4	4	3	1	4	2	1	4	1	1	2	3	1	3	2	4	5	2
1	64	2		1						3	1	2	2	4	3	3	3	3	4	4	3	2	3	2	3	3	3	4	1	4	2	5	3	8
2	62	2	1							3	1	4	5	5	5	5	1	5	5	5	5	3	3	2	2	2	2	1	2	5	4	1	3	4
2	70	1	1							4	1	4	2	4	2	4	3	4	4	4	4	3	3	2	3	3	3	2	1	2	5	4	3	9
1	58	2	1							5	2	7	1	2	2	2	4	2	2	3	2	3	3	2	3	3	3	2	1	3	2	4	5	4
3	71	2	1							4	3	4	3	1	2	2	2	2	2	2	2	2	2	2	2	2	2	1	3	4	2	1	5	5
1	67	2	1							4	2	4	1	4	6	4	4	3	3	3	6	3	2	2	3	3	3	5	3	1	4	2	5	5
2	72	2	1							5	2	3	2	4	3	3	3	3	3	3	3	3	3	3	3	3	3	4	5	1	4	2	3	6
3	69	1	1							4	3	2	1	2	2	4	4	4	6	4	2	3	3	3	3	3	3	3	4	1	3	2	5	6
2	73	2	1							2	2	3	6	3	3	3	6	3	2	6	6	3	3	3	3	3	3	1	2	3	1	5	4	1
3	64	2	1							3	1	8	2	2	3	2	3	3	2	2	4	2	4	2	2	3	2	1	3	1	4	2	5	7
2	58	1		1						3	1	1	3	5	5	5	1	5	5	5	4	3	3	2	4	3	4	1	2	3	5	1	4	7
2	63	1	1							2	2	5	3	4	3	4	2	4	3	5	4	3	2	2	3	3	2	2	1	5	2	4	3	9
2	69	2	1							5	1	7	1	1	1	1	5	5	2	1	1	2	1	1	3	3	3	2	4	2	1	3	5	3
2	63	2	1							4	3	7	1	1	1	1	6	3	1	1	1	3	3	1	3	3	3	5	4	3	1	2	5	8
1	65	2	1							2	2	2	1	1	1	1	5	1	1	1	1	2	1	1	2	2	2	4	2	4	5	3	1	4
4	67	1	1							4	2	3	3	3	2	2	3	2	4	3	3	2	1	1	3	3	2	4	1	2	4	3	5	1
2	58	2	1							2	4	2	1	4	5	5	4	4	5	5	5	3	3	2	3	3	3	2	3	2	1	5	4	6
3	69	2	1							5	2	3	1	4	2	2	3	4	3	3	1	3	1	1	3	3	3	5	1	2	3	4	5	9
3	64	1	1							2	4	3	3	5	4	4	1	4	4	4	4	2	3	3	3	2	2	3	3	4	2	5	1	7
4	70	1	1							5	2	7	2	3	3	3	3	3	3	3	3	3	2	2	3	3	3	2	1	5	4	3	2	3
2	57	2	1							4	2	4	4	4	2	4	3	2	6	6	6	3	3	3	3	3	3	3	1	3	5	2	4	2
1	55	2	1							2	4	2	2	3	3	3	3	3	3	3	3	2	2	2	2	2	2	3	4	3	1	2	5	6
2	75	2	1							3	2	1	2	3	4	3	4	3	3	3	3	3	3	2	2	2	2	2	1	2	5	4	3	4
3	59	2	1							2	4	1	4	4	3	4	3	4	3	3	3	2	2	2	2	2	2	2	1	3	2	5	4	5
3	67	2	1							2	4	3	2	4	4	4	2	3	4	4	3	3	4	1	3	3	3	4	1	3	5	2	4	1
1	75	1	1							3	1	4	1	1	1	1	1	1	1	1	1	1	1	1	1	1	1	4	1	2	5	4	3	8
3	59	1	1							3	1	2	2	1	3	2	4	1	2	2	2	3	1	1	1	1	1	1	2	4	1	3	5	1
3	69	1	1							4	2	2	1	1	1	1	4	1	2	2	1	2	1	1	3	3	3	3	1	4	3	2	5	7
2	64	2	1							3	4	3	1	1	4	1	3	4	4	3	2	3	1	1	1	3	3	2	1	5	3	2	4	4
2	67	2	1							3	2	2	3	4	2	4	4	3	4	3	3	3	3	3	3	3	3	2	5	1	3	4	2	8
3	60	2	1							4	4	3	4	4	4	4	3	4	4	4	4	3	3	3	3	3	3	4	3	5	1	2	4	6
2	68	1	1							5	4	3	1	1	1	1	5	1	1	4	2	2	2	2	2	2	2	3	3	1	2	5	4	9
3	67	2	1							2	4	4	1	1	1	1	5	5	1	1	1	1	1	1	1	2	4	1	2	1	3	4	5	1
2	66	1	1							3	1	4	1	1	1	1	3	1	2	1	1	1	2	1	1	2	2	4	5	3	4	2	1	2
2	71	1							1	5	2	4	5	5	5	5	5	5	5	5	5	2	3	2	2	2	2	1	1	5	3	2	4	9
4	66	2	1							5	2	8	2	3	3	3	2	3	2	3	3	3	3	2	2	2	3	3	1	4	2	3	5	3
1	62	2	1							3	1	1	3	3	3	3	4	2	3	3	2	3	2	2	3	3	2	2	1	2	5	3	4	9
1	73	2	1							2	2	1	1	1	1	1	4	1	1	1	1	3	1	3	3	3	4	4	1	2	4	3	5	4
2	66	2	1							2	4	2	4	4	4	4	3	3	4	4	4	3	2	2	3	3	3	1	1	4	5	3	2	3
2	56	2	1							5	2	7	1	3	3	2	2	4	6	4	4	3	2	3	3	3	2	5	2	3	1	5	4	6
2	69	2	1							2	4	1	1	1	2	2	2	2	2	2	2	3	1	1	3	3	3	3	1	5	3	4	2	6
3	57	1	1							4	2	4	5	5	4	4	1	2	4	4	5	2	2	3	2	3	2	1	2	4	3	1	5	3
1	60	2	1							3	2	8	1	1	1	1	4	2	2	2	2	2	2	1	2	2	2	3	1	2	5	4	3	7
2	72	2	1							2	2	1	3	2	2	2	4	3	3	2	2	4	4	4	4	4	4	2	1	2	3	5	4	1
2	76	2	1							4	2	6	2	2	4	4	3	3	6	3	3	3	1	1	2	2	3	2	2	3	4	1	5	4
1	66	2	1							5	1	4	2	4	4	4	2	4	4	4	4	3	3	1	3	3	3	4	1	2	4	3	5	6
2	75	1	1							2	2	2	2	3	6	6	6	6	6	6	6	4	4	4	4	4	4	2	1	2	3	4	5	8
3	70	1		1						2	4	2	1	2	2	3	3	1	2	2	3	3	4	2	2	3	2	5	1	4	3	2	5	5
2	62	1	1							4	4	4	2	1	2	1	4	1	2	1	1	3	3	1	3	3	3	3	1	3	5	2	4	4
2	74	2	1							3	2	3	2	3	3	3	5	3	2	3	3	2	2	2	1	2	2	1	2	3	5	4	1	8
2	54	1	1							1	1	1	4	4	4	4	2	3	4	4	4	3	3	3	3	3	3	1	4	1	3	5	2	3
2	71	2	1							3	2	2	1	2	3	3	3	3	3	3	3	3	1	1	2	2	4	2	1	2	4	3	5	6
3	68	2	1							3	1	2	2	4	4	4	2	4	4	4	6	3	2	1	3	3	3	3	5	1	4	2	3	7
2	71	2	1							4	4	3	1	2	2	4	4	3	3	4	4	3	2	1	3	3	2	3	1	2	4	3	5	8
2	55	2	1							3	3	1	1	1	1	4	5	1	1	2	2	2	1	1	2	3	3	1	1	4	3	2	5	5
3	66	2	1							4	2	2	1	1	1	1	4	3	2	2	2	3	1	1	2	2	2	3	4	1	5	2	3	2
2	58	2	1							2	4	1	2	4	2	3	4	4	4	2	2	3	4	2	3	3	4	3	1	5	2	4	3	6
3	73	1	1							3	2	7	4	4	5	5	2	5	5	5	5	2	3	3	3	3	2	1	1	5	2	4	3	5
3	61	2	1							2	2	1	2	1	1	1	6	1	1	6	1	4	4	4	2	4	4	3	1	2	4	3	5	1
4	60	2	1							5	2	7	1	1	1	1	4	1	2	1	1	3	2	1	2	2	2	2	1	4	3	2	5	2
4	76	2	1							3	2	3	1	1	1	3	4	1	1	1	1	2	2	2	2	2	2	4	1	3	2	4	5	2
2	61	1	1							4	2	3	1	2	3	2	2	3	3	3	3	2	2	2	2	2	2	2	3	1	2	5	4	7
1	61	1	1							4	2	7	1	1	1	1	5	1	1	1	1	3	2	1	3	3	3	3	1	4	2	3	5	4
2	66	1	1							4	2	4	4	5	5	4	4	4	4	4	4	3	2	2	3	3	2	1	2	1	5	4	3	3
3	57	1	1							2	2	2	1	1	1	1	3	1	6	5	6	2	1	1	1	1	1	3	4	5	2	1	3	8
1	63	2	1							4	2	7	3	4	4	4	2	4	4	4	4	2	2	2	2	2	2	1	1	5	4	3	2	9
2	56	1	1							4	2	3	1	1	1	1	5	5	1	1	1	3	3	3	3	3	3	1	1	2	5	4	3	1
2	72	1	1							3	1	2	3	3	3	3	3	3	3	3	3	3	3	2	3	3	3	5	4	2	1	3	5	7
3	72	1	1							3	3	3	5	5	5	5	1	1	5	5	5	3	3	2	3	3	3	1	1	4	3	2	5	5
1	63	1	1							2	1	3	6	4	2	4	3	4	3	4	4	3	3	3	3	3	3	2	2	3	4	5	1	3
4	68	2	1							2	4	5	1	4	4	4	2	4	4	4	4	3	3	4	3	3	3	4	2	1	3	4	5	4
3	72	2	1							5	3	2	2	2	2	2	4	3	2	3	3	2	2	2	3	3	2	4	1	2	5	3	4	9
2	78	2	1							4	2	2	2	4	4	4	2	4	4	4	4	3	3	2	3	3	3	3	1	4	5	3	2	5
3	79	1	1							2	1	3	5	5	5	5	4	5	5	5	5	2	2	2	2	2	3	3	1	4	5	2	3	1
3	57	2	1							3	3	2	4	4	4	5	4	4	3	3	3	3	2	1	3	3	2	4	1	3	5	4	2	8
1	57	2	1							3	2	8	1	1	1	1	3	1	1	1	1	2	2	1	3	3	3	3	1	3	2	4	5	2
4	77	2	1							3	2	2	6	3	3	3	3	3	3	3	3	2	2	2	2	2	2	1	2	4	1	3	5	9
4	60	2	1							4	2	4	1	1	2	2	5	4	3	3	1	2	2	2	2	2	2	2	1	3	4	2	5	5
2	57	2	1							3	2	4	4	4	4	4	3	4	3	4	4	3	3	1	3	3	3	2	1	3	5	2	4	4
1	58	2	1							3	4	2	1	1	1	1	1	1	1	1	1	1	1	1	1	1	1	1	2	1	3	4	5	1
2	64	2	1							2	2	2	2	4	4	4	4	4	5	4	4	2	2	2	1	1	1	1	3	5	1	4	2	6
2	68	2	1							2	4	6	2	3	3	3	3	3	3	3	3	2	2	2	2	2	2	1	1	5	3	2	4	6
2	66	2	1							2	4	1	1	1	1	1	2	4	2	1	1	2	1	2	2	2	2	2	3	1	4	2	5	8
1	55	2	1							5	2	6	1	1	1	1	4	1	1	1	1	2	2	2	2	2	2	4	1	5	4	2	3	7
3	80	2	1							4	4	2	4	4	4	4	3	5	4	3	3	3	4	4	4	3	2	2	1	3	5	2	4	5
3	62	2	1							5	2	2	1	1	2	3	4	2	2	2	3	3	2	2	3	3	3	5	4	2	1	3	5	5
4	61	2	1							5	2	7	1	3	1	1	1	1	2	3	3	3	2	1	3	3	3	5	1	3	2	4	5	2
2	64	2	1							4	4	1	1	2	2	2	2	2	3	4	4	2	2	2	2	2	2	3	1	4	2	3	5	7
1	64	1	1							3	4	1	1	2	4	4	5	2	6	6	6	4	4	4	4	4	3	3	1	2	3	4	5	1
4	63	2	1							2	4	2	1	2	2	3	2	3	3	3	3	3	2	1	3	3	3	2	1	3	2	4	5	1
1	70	2	1							3	2	3	1	1	1	1	5	1	1	1	1	3	1	1	3	3	3	4	1	3	2	4	5	3
2	74	2	1							2	2	2	6	3	3	3	3	3	3	3	3	4	4	4	4	4	4	2	3	2	1	4	5	4
3	60	2	1							2	2	1	4	4	2	3	2	2	6	4	4	2	2	2	2	2	2	2	1	3	2	5	4	3
3	74	2	1							4	4	3	1	1	1	1	5	1	5	1	1	2	1	1	3	3	2	1	2	1	4	3	5	2
3	68	2	1							5	4	3	5	5	4	4	1	3	4	4	4	3	4	1	3	1	1	1	1	4	2	5	3	3
2	71	2	1							4	2	3	1	2	4	2	3	6	3	2	2	3	3	2	3	3	3	3	5	1	3	2	4	2
2	63	2	1							2	2	1	4	5	4	4	2	4	5	5	5	3	3	3	3	3	2	2	2	3	1	4	5	1
4	63	2	1							1	2	3	1	4	4	4	4	2	5	3	4	3	1	2	3	3	3	1	1	3	2	4	5	6
4	74	2	1							3	2	3	1	1	1	1	5	5	1	2	1	3	2	1	3	3	3	1	1	2	5	3	4	6
2	70	2	1							3	2	7	4	4	4	4	3	4	3	4	3	3	2	1	3	3	3	2	3	4	2	1	5	8
2	30	2	1							3	4	4	3	3	3	3	3	3	3	3	3	2	2	2	2	2	2	2	1	5	2	3	4	1
2	56	2	1							3	4	4	1	2	2	2	4	2	3	3	3	2	2	2	2	2	2	3	3	1	4	2	5	7
3	59	1	1							2	1	2	4	4	4	4	2	2	4	4	4	3	2	2	3	3	2	2	1	5	2	3	4	4
3	68	2	1							5	2	3	4	1	2	2	4	2	2	3	3	2	2	2	2	2	2	2	1	4	3	2	5	6
3	60	2	1							3	2	6	1	1	1	1	5	1	1	1	1	2	2	2	2	2	2	1	1	2	3	4	5	3
2	67	2	1							3	4	3	1	2	6	6	6	1	1	1	6	2	2	2	2	2	2	1	1	5	2	3	4	1
3	63	1	1							3	2	8	1	1	3	1	4	1	3	1	2	2	1	1	2	2	1	1	2	4	1	5	3	5
3	66	2	1							4	2	7	1	4	2	4	2	4	4	4	4	3	2	1	3	3	3	3	2	5	1	3	4	5
2	69	2	1							4	2	7	1	1	1	1	5	1	1	1	1	2	1	1	3	3	2	4	1	2	3	4	5	2
2	64	2	1							3	2	7	2	5	5	5	2	5	5	5	5	3	2	2	3	3	2	1	2	5	4	3	1	5
2	62	1	1							2	1	2	1	3	2	2	3	2	2	2	2	3	2	2	2	3	2	2	1	3	5	4	2	8
4	57	2	1							1	1	5	1	2	3	6	4	2	3	1	3	3	2	2	3	3	2	5	4	3	5	2	1	7
2	69	1	1							3	3	3	6	4	5	4	1	4	1	5	5	3	2	2	3	2	3	1	1	2	4	3	5	6
2	58	2	1							4	2	7	2	4	4	4	2	4	4	4	4	3	2	2	3	3	3	2	1	5	2	4	3	4
1	64	1	1							2	4	2	3	3	3	4	4	3	3	4	3	4	1	1	3	3	2	1	1	2	4	5	3	5
3	70	2	1							3	2	3	2	4	3	4	4	4	4	4	4	3	3	3	3	3	1	1	1	5	2	4	3	2
2	65	2	1							3	2	4	1	1	1	1	3	4	3	1	1	2	2	2	2	2	2	5	1	4	3	2	5	1
2	74	2	1							4	2	3	1	1	1	1	5	1	1	1	1	2	2	2	2	2	2	2	1	2	3	4	5	2
3	64	2	1							4	2	7	2	1	1	1	4	4	2	1	1	3	1	2	3	4	4	3	1	2	5	3	4	3
1	73	1	1							2	4	3	5	5	5	5	5	5	5	5	5	3	2	2	3	3	3	1	4	5	3	2	1	5
3	73	2	1							4	4	1	3	2	2	3	4	3	2	3	3	2	2	2	2	2	2	4	4	1	2	3	5	3
1	66	2	1							5	2	7	1	3	2	4	4	2	2	4	4	3	2	3	3	3	3	3	2	3	5	1	4	8
1	60	1	1							4	2	3	3	6	1	6	6	1	6	6	6	1	4	4	1	1	4	1	1	3	2	5	4	3
2	77	2	1							3	2	2	3	4	5	4	2	5	5	3	5	3	3	3	3	3	3	2	1	3	2	5	4	4
3	60	2	1							3	4	4	3	4	5	5	1	3	4	5	4	3	2	2	3	2	2	2	1	4	2	5	3	9
2	74	2	1							3	2	2	2	3	3	3	3	4	4	4	3	2	4	4	2	4	4	3	1	5	2	3	4	9
1	76	1	1							5	4	6	4	4	4	4	2	4	4	4	4	3	3	4	3	3	3	2	5	2	1	3	4	4
2	57	2	1							3	2	3	2	4	4	4	3	3	3	3	3	3	2	1	3	2	3	3	1	2	4	3	5	7
3	58	1	1							4	1	3	4	4	4	4	1	4	4	4	4	3	2	2	3	3	3	1	2	3	1	5	4	2
3	65	2	1							2	2	2	6	2	3	3	3	3	3	3	3	2	1	1	3	3	4	3	4	1	5	2	3	5
2	63	2	1							5	1	6	1	6	2	3	4	4	4	2	4	3	3	1	3	3	3	5	1	3	5	4	2	8
2	73	2		1						3	2	3	6	4	3	4	3	4	4	4	4	3	3	3	3	3	3	4	1	5	2	3	4	9
2	60	1		1						4	1	1	3	3	2	2	3	3	3	3	3	3	3	1	3	3	2	4	4	2	1	3	5	3
2	79	2	1							4	4	3	1	3	3	3	3	4	3	3	3	1	1	1	1	1	1	5	5	2	3	1	4	6
4	77	2	1							4	2	5	4	4	4	4	1	4	4	4	4	2	2	2	2	2	2	1	2	5	1	4	3	4
2	73	2	1							5	4	3	1	2	2	2	3	4	4	4	4	2	2	2	2	2	3	1	3	5	2	1	4	7
2	67	2	1							3	3	4	2	2	2	3	4	2	3	4	2	2	2	2	2	2	2	4	5	1	2	4	3	2
1	59	2	1							3	4	4	1	2	2	2	5	5	6	3	1	3	4	1	3	4	3	2	1	5	2	4	3	8
1	74	2	1							3	2	3	2	2	2	3	4	4	2	3	3	4	4	4	4	4	4	2	1	2	3	4	5	7
3	66	1	1							2	2	2	6	4	5	5	4	4	4	5	5	3	3	3	3	3	3	2	1	3	4	5	2	8
2	60	2	1							3	4	2	4	4	4	4	3	4	4	4	4	3	4	4	3	3	3	2	1	4	2	3	5	8
4	68	1	1							5	1	7	1	1	1	1	5	2	2	1	1	3	3	2	3	3	2	4	4	5	1	3	2	3
4	65	2	1							4	2	5	1	2	3	2	4	2	4	3	2	3	2	1	3	3	3	4	4	1	3	2	5	7
4	65	2	1							5	3	3	3	5	5	5	3	3	5	5	5	3	3	3	3	3	3	2	2	4	1	5	3	2
4	55	1	1							1	1	2	4	3	3	3	3	3	3	3	3	2	2	2	2	2	2	2	2	5	1	3	4	8
2	55	2	1							4	2	7	2	2	4	4	3	4	4	3	2	2	2	2	2	3	3	4	1	2	4	5	3	1
4	61	1	1							3	2	3	1	4	5	4	3	4	4	5	3	3	3	3	3	3	3	2	4	3	1	2	5	5
1	63	2	1							3	4	3	5	4	4	4	3	4	4	5	4	3	2	2	3	3	3	2	1	5	3	2	4	1
4	64	2	1							4	4	2	4	4	4	4	2	3	4	4	4	3	3	2	3	2	2	2	3	1	2	4	5	9
1	61	2	1							2	4	8	3	6	6	6	6	6	6	6	6	4	4	4	4	4	4	5	4	5	1	2	3	2
3	65	2	1							4	2	5	2	3	3	4	3	3	4	4	4	3	3	2	3	3	3	4	1	2	5	3	4	6
2	70	1	1							4	2	7	4	4	4	4	4	4	4	4	4	3	3	1	3	3	3	3	3	4	2	5	1	8
3	61	1	1							3	1	1	1	1	1	1	4	1	1	1	1	3	3	1	3	3	2	4	2	1	5	4	3	1
1	62	1	1							4	2	3	1	1	2	2	3	3	3	3	3	3	3	4	3	3	4	3	1	5	2	3	4	6
3	62	1	1							5	1	2	2	4	2	1	5	2	3	2	1	3	2	2	2	3	3	5	2	3	1	5	4	6
1	71	2	1							3	4	3	1	4	4	4	2	4	4	4	4	3	2	3	3	3	3	1	1	5	3	2	4	4
4	61	2	1							4	3	4	1	1	1	1	4	1	6	4	3	2	2	1	3	3	3	3	2	3	1	5	4	3
3	64	2	1							3	4	3	2	3	4	4	2	3	4	4	3	3	3	2	3	3	2	4	2	1	5	3	4	9
4	69	1	1							4	3	6	2	3	3	4	3	3	3	4	4	3	2	4	3	3	3	4	2	5	1	3	4	4
1	73	1	1							4	2	5	1	4	4	4	3	5	4	4	4	3	3	1	3	3	3	4	4	1	3	2	5	7
2	55	1	1							4	2	2	3	4	3	4	4	4	4	4	4	3	3	3	3	3	3	3	2	5	1	3	4	8
3	65	1	1							2	4	2	4	5	5	4	5	5	5	4	5	3	2	3	2	3	3	2	5	1	3	2	4	3
3	66	2	1							3	2	4	2	4	4	5	2	4	4	5	5	3	3	3	3	3	3	1	2	4	5	3	1	2
2	77	2	1							2	2	3	1	1	2	2	3	3	3	2	2	4	4	4	4	4	4	2	2	4	1	3	5	3
3	55	2	1							2	2	3	4	5	5	5	4	4	4	5	4	3	3	4	2	3	2	1	2	5	1	3	4	9
1	73	1	1							3	2	4	4	3	4	6	3	3	4	6	3	3	3	3	3	3	3	2	1	5	2	3	4	6
1	50	2	1							2	2	2	1	1	5	1	1	5	5	1	2	3	2	3	3	3	3	2	1	3	2	4	5	5
1	67	2	1							4	2	7	2	1	1	1	4	1	1	2	2	3	1	1	3	2	2	1	4	1	3	2	5	1
4	67	2	1							3	4	8	2	2	3	3	3	4	3	4	3	3	3	4	3	3	3	2	4	5	1	3	2	7
3	71	1	1							5	2	7	4	4	4	4	2	3	4	4	4	4	4	4	4	4	4	2	1	2	4	3	5	6
2	65	2	1							2	2	3	1	1	2	1	3	2	2	1	1	4	4	4	4	4	4	4	4	1	3	2	5	5
2	69	2	1							4	4	2	2	4	4	4	2	4	4	4	2	3	3	3	3	3	3	2	3	2	5	1	4	4
1	69	2	1							5	2	7	1	1	1	1	4	1	3	1	1	2	2	2	2	2	2	3	1	5	3	2	4	4
2	58	2	1							3	3	2	4	5	5	4	1	5	5	5	5	3	3	2	2	2	2	3	5	2	1	4	3	9
3	68	2	1							5	4	4	3	3	3	3	3	3	3	3	3	2	1	1	3	3	3	3	1	3	4	2	5	9
3	61	2	1							3	2	4	2	4	4	4	3	3	4	4	4	3	3	2	2	3	3	2	2	4	3	1	5	7
2	77	2	1							4	4	3	1	1	2	4	4	2	6	3	3	2	2	2	2	2	2	3	3	1	5	2	4	5
1	60	2	1							3	2	4	6	6	5	6	6	6	6	6	6	4	4	4	4	4	4	2	1	3	4	5	2	3
4	73	2	1							4	4	2	1	1	1	2	5	2	3	2	4	3	2	2	3	3	3	4	3	4	1	2	5	8
3	65	1	1							2	4	5	5	5	5	4	2	5	5	5	5	2	1	1	1	3	2	1	2	5	1	4	3	4
3	69	2	1							3	2	6	2	1	1	1	4	1	1	1	1	3	1	1	3	3	3	4	4	1	2	3	5	1
2	74	2	1							3	2	2	2	2	2	3	4	3	3	2	2	2	2	2	2	2	2	2	1	2	4	3	5	1
4	74	1	1							4	1	5	1	1	1	1	5	1	3	2	1	3	4	4	3	3	3	5	5	1	2	3	4	3
4	66	2	1							2	2	3	2	4	2	4	2	4	5	5	4	3	3	3	3	3	2	2	1	3	4	5	2	7
2	64	2	1							2	2	4	1	6	3	3	3	3	3	3	3	4	4	4	4	4	4	3	1	3	4	5	2	9
4	57	1	1							3	4	4	4	4	4	4	3	4	4	5	4	3	2	2	2	2	2	1	2	5	3	4	1	4
3	67	2	1							2	1	7	1	1	6	1	4	4	3	1	1	3	4	4	3	3	4	3	2	1	4	3	5	5
2	65	2	1							3	2	2	5	5	5	5	2	4	5	5	5	3	2	2	3	3	4	2	1	2	4	3	5	7
2	56	2	1							3	1	3	2	2	2	3	2	3	3	2	3	2	2	2	3	3	2	2	1	3	2	4	5	2
3	68	1	1							5	2	7	3	3	3	3	3	3	4	3	4	1	1	1	3	3	2	2	1	5	2	3	4	9
2	82	1	1							3	2	8	2	3	3	3	3	3	3	2	2	2	2	2	2	2	2	2	1	5	3	2	4	7
4	73	2	1							5	2	2	1	1	1	1	5	3	4	1	2	2	1	1	2	2	1	3	2	1	5	3	4	2
2	67	2	1							3	4	4	1	4	4	4	4	4	3	4	4	3	2	3	4	4	3	2	1	5	4	2	3	6
2	62	2	1							4	2	2	3	3	3	3	3	3	3	3	3	2	2	2	2	2	2	2	1	5	2	4	3	3
2	66	2	1							4	2	2	3	6	3	4	3	2	6	3	3	2	2	3	3	3	2	1	2	1	3	4	5	4
2	68	1	1							2	2	5	3	4	4	4	3	4	4	4	3	3	3	2	3	3	3	2	3	2	1	4	5	5
1	67	1	1							2	2	4	2	1	2	2	4	2	2	2	2	3	1	1	3	2	2	2	3	2	5	4	1	3
3	65	2	1							2	4	1	2	4	6	4	3	5	3	4	3	3	3	4	3	3	4	3	3	2	1	4	5	6
2	65	2	1							2	2	3	2	2	2	3	4	3	3	2	4	2	1	1	3	3	1	2	1	5	2	4	3	9
2	63	1	1							4	3	5	4	4	3	4	2	6	4	4	4	3	2	4	4	3	3	2	1	3	5	2	4	6
3	70	2	1							2	2	1	1	4	4	4	2	4	4	4	4	3	3	1	3	3	3	4	2	3	1	4	5	4
2	65	2	1							4	2	4	2	2	2	2	4	4	6	3	2	4	1	4	4	4	4	4	2	4	1	5	3	7
3	62	1	1							3	2	6	1	2	2	2	2	2	2	2	2	2	2	2	2	2	2	3	2	1	4	5	3	1
2	58	2	1							3	4	3	1	4	4	4	5	5	5	5	5	3	2	2	3	3	4	2	3	5	2	1	4	5
3	63	2	1							5	1	8	3	3	4	4	2	4	4	3	4	2	2	2	3	3	3	3	1	4	5	3	2	4
2	69	1	1							4	2	2	1	2	2	2	3	2	3	3	2	2	2	2	3	3	2	3	1	3	2	4	5	8
3	62	1	1							3	1	2	4	4	4	4	2	3	4	4	4	3	3	2	3	3	3	2	1	4	5	2	3	5
3	70	2	1							4	1	5	2	2	2	2	5	2	1	2	1	3	3	2	3	3	3	4	1	5	4	2	3	1
2	78	1	1							5	4	7	3	2	2	3	3	2	3	3	3	3	1	1	2	3	3	2	1	3	4	2	5	8
1	65	2	1							2	1	3	1	6	6	3	3	4	6	6	6	2	2	2	2	2	2	2	1	3	2	4	5	6
3	62	1	1							2	2	4	1	1	1	1	5	1	1	3	1	3	1	3	3	3	3	4	4	1	2	3	5	8
1	69	1	1							3	2	3	5	5	5	5	2	2	2	4	4	3	1	1	2	1	2	4	2	1	5	3	4	1
2	59	2					1			4	2	4	4	1	4	2	2	3	3	3	3	3	4	4	2	2	2	3	4	1	5	2	3	6
2	71	2	1							4	4	2	6	4	5	4	1	4	5	5	5	3	3	4	3	3	3	2	1	4	3	2	5	7
1	67	2	1							3	2	7	1	2	1	1	3	2	3	4	2	3	1	1	2	2	2	2	2	3	1	4	5	2
1	59	2	1							2	4	8	4	3	4	3	2	3	3	3	3	3	2	2	2	2	1	2	4	2	1	3	5	3
4	60	2	1							4	1	2	1	2	1	2	4	1	4	3	3	3	2	1	3	3	3	4	3	1	5	2	4	8
1	66	2	1							3	3	2	2	4	2	3	3	4	3	4	4	3	3	1	3	2	2	2	1	4	2	5	3	5
3	58	2	1							2	1	1	2	6	4	4	3	5	3	4	3	2	2	2	3	3	3	3	1	3	2	5	4	6
2	60	1	1							4	2	7	1	1	3	3	5	3	4	3	3	2	1	1	2	2	2	4	4	2	5	1	3	9
1	77	2	1							3	2	4	1	2	6	3	5	2	6	1	1	3	2	1	2	3	3	4	1	5	4	2	3	4
1	76	1	1							3	1	2	4	2	4	2	2	4	5	3	5	3	2	2	3	3	3	1	1	4	2	3	5	1
1	55	2	1							3	2	4	1	2	2	4	3	3	4	3	3	1	1	4	3	3	2	4	2	1	3	5	4	5
3	64	1	1							4	2	2	1	1	2	2	1	5	1	1	1	2	2	2	2	2	2	5	1	5	3	4	2	1
4	77	2	1							5	1	5	1	1	3	6	5	2	6	6	6	3	3	1	3	3	4	4	1	4	5	2	3	6
1	67	1	1							3	3	2	1	1	2	3	3	2	2	3	4	2	1	1	3	2	4	2	1	4	3	5	2	2
3	71	1	1							4	1	2	1	1	1	4	5	1	5	4	2	1	3	3	1	1	1	4	1	4	3	2	5	2
1	80	1	1							5	2	7	1	5	4	4	2	5	5	5	5	3	3	2	3	3	3	3	3	5	1	2	4	5
2	58	2	1							3	2	5	1	3	3	3	3	3	3	3	3	4	4	4	4	4	4	3	2	3	1	5	4	9
4	74	2	1							4	2	2	1	1	1	1	4	2	3	1	1	3	3	1	3	3	3	4	1	5	2	3	4	2
2	77	2	1							4	2	3	2	4	4	4	4	4	4	4	4	3	3	3	3	3	3	4	3	5	1	4	2	2
1	70	2	1							2	2	3	4	5	5	5	6	5	5	5	5	3	4	3	3	3	3	4	1	5	3	2	4	7
2	68	1	1							4	2	4	2	2	1	2	2	2	2	2	3	2	2	2	2	2	2	2	1	4	3	2	5	4
2	61	2	1							3	1	7	1	1	1	1	5	1	1	1	1	4	4	4	4	4	4	3	2	5	1	4	3	9
4	69	2					1			5	1	4	2	3	2	2	3	1	3	6	2	3	3	1	3	3	2	4	3	2	5	1	4	3
3	74	2	1							3	3	4	3	2	2	1	4	3	2	2	2	3	1	1	2	2	1	3	1	5	4	2	3	9
1	66	2	1							3	3	2	1	2	1	2	4	1	2	3	1	3	2	1	3	3	3	4	5	1	3	2	4	3
1	72	2	1							5	2	7	4	2	3	4	4	3	4	3	4	2	2	2	3	2	2	2	3	2	5	1	4	6
2	57	2	1							2	4	2	1	1	1	1	1	1	1	1	1	4	4	4	4	4	4	2	2	3	1	5	4	3
2	67	1	1							4	2	5	4	4	4	4	2	3	4	4	4	2	2	2	2	2	2	3	3	5	1	4	2	4
4	75	2	1							1	2	4	1	1	2	2	4	2	1	1	1	2	2	2	2	2	2	3	1	3	2	4	5	1
1	62	2	1							3	1	5	2	1	1	1	4	4	2	1	1	2	2	2	2	2	2	4	3	2	5	1	4	9
2	63	2	1							3	4	1	1	1	3	3	3	3	3	3	3	3	1	2	2	2	2	2	2	5	1	3	4	6
2	60	2	1							5	1	3	4	2	2	3	3	4	2	3	2	3	2	3	3	3	3	3	3	4	2	1	5	5
2	77	2	1							5	2	6	1	1	1	1	5	1	4	1	1	3	1	2	3	3	3	5	1	4	3	2	5	1
2	69	2	1							3	2	2	1	1	1	1	5	2	3	3	3	2	2	1	2	3	4	1	2	1	5	3	4	7
2	68	2	1							3	1	2	1	1	1	1	5	1	1	1	1	2	2	2	3	2	3	5	1	2	4	5	3	7
3	59	1	1							3	2	4	2	1	1	1	1	1	1	1	1	3	1	1	1	3	3	3	2	5	3	1	4	3
1	72	1	1							3	2	3	3	4	4	4	3	3	3	3	4	3	2	1	2	3	2	2	1	4	2	3	5	1
2	63	2	1							5	2	2	1	1	1	1	3	1	1	1	3	2	1	1	2	2	2	3	1	4	3	2	5	2
2	71	2	1							4	4	2	2	4	2	3	2	3	3	4	3	3	3	3	3	3	3	3	1	2	4	3	5	7
1	74	2	1							3	3	2	3	3	4	4	3	3	3	4	4	3	3	2	2	2	2	3	1	3	4	2	5	6
2	58	2	1							2	2	3	1	1	1	1	5	1	6	1	1	1	1	1	1	1	1	1	1	4	3	2	5	7
2	63	2	1							4	2	1	1	1	1	1	5	1	1	4	2	2	1	1	3	3	2	3	4	1	3	2	5	8
3	76	1	1							4	4	4	1	4	5	4	2	4	4	4	4	3	3	3	3	3	3	2	1	2	4	3	5	4
4	72	2	1							4	2	4	1	1	1	1	4	2	2	1	1	3	1	1	3	4	3	5	2	1	3	4	5	1
2	73	1	1							2	4	2	4	3	3	3	6	3	3	3	3	2	3	2	3	3	2	2	2	1	4	3	5	5
1	63	2	1							4	2	2	1	1	1	2	4	3	2	3	3	2	2	1	2	2	2	4	2	5	1	3	4	3
3	72	1	1							3	2	2	2	4	3	4	2	5	4	5	5	1	1	4	3	3	3	2	1	5	2	4	3	7
1	65	1	1							5	2	5	1	4	4	5	4	2	5	5	4	3	2	1	3	3	3	4	2	5	1	4	3	6
2	68	1	1							2	1	3	2	4	5	5	1	5	5	5	5	2	2	2	1	1	2	1	5	4	1	3	2	8
2	60	1	1							4	2	4	1	1	2	2	4	1	1	3	1	3	1	1	3	2	3	5	1	3	5	2	4	5
1	69	2	1							4	2	5	2	2	2	4	4	4	2	4	4	3	3	1	3	3	3	5	3	4	1	2	5	9
3	79	1	1							4	1	4	2	2	2	3	3	3	3	3	3	2	2	1	2	2	2	1	2	4	3	1	5	5
1	75	1	1							3	4	3	2	2	4	2	2	3	6	4	6	2	1	1	2	3	3	2	1	3	4	2	5	2
4	76	2	1							3	1	4	1	1	1	1	5	5	3	2	1	2	1	1	4	4	2	4	3	1	4	5	2	9
3	69	1	1							2	4	1	2	4	3	4	2	4	4	4	4	3	3	3	3	3	3	5	5	2	1	3	4	5
2	63	1	1							4	2	7	3	2	2	2	2	2	3	3	4	3	1	2	3	3	3	3	2	1	5	3	4	2
2	76	2	1							4	2	3	2	3	4	3	4	2	3	3	2	2	2	2	2	2	2	2	3	4	2	5	1	3
2	79	2	1							5	2	3	1	1	1	1	4	2	6	2	2	4	4	4	4	4	3	2	4	2	3	1	5	5
4	65	1	1							3	2	7	5	5	5	5	1	1	5	5	5	3	3	4	4	4	4	2	1	5	4	3	2	3
2	66	1	1							2	4	2	2	4	4	4	2	4	4	4	4	3	3	3	3	3	3	4	1	3	2	4	5	4
4	58	1	1							3	1	2	3	3	3	3	3	4	3	3	3	3	2	2	3	3	3	3	1	2	5	3	4	7
2	64	2	1							4	2	4	1	2	4	4	4	4	6	4	4	3	3	2	3	4	3	4	1	5	3	2	4	9
1	64	2	1							3	1	2	4	5	5	5	1	4	5	5	5	2	3	3	3	3	2	4	4	3	1	2	5	8
1	65	2	1							4	2	4	1	3	2	3	4	1	3	5	4	3	3	1	3	3	2	3	2	3	1	4	5	7
4	77	1	1							4	1	1	1	4	3	5	2	4	6	4	4	2	2	2	1	2	3	2	4	2	5	1	3	4
3	66	2	1							2	2	3	6	3	3	4	3	4	3	2	3	2	4	4	2	4	4	3	2	4	1	5	3	6
3	63	2	1							3	2	8	2	4	4	4	3	3	4	4	4	2	2	2	2	2	2	2	3	4	1	2	5	4
2	61	2	1							4	3	2	1	1	3	2	3	1	1	1	1	2	2	2	2	2	2	2	1	3	4	2	5	1
3	69	1	1							3	4	4	2	4	4	4	4	2	3	4	3	3	2	3	3	3	3	2	5	1	3	2	4	2
3	57	1	1							4	2	6	2	2	4	2	3	2	2	2	2	3	1	1	2	3	3	2	4	1	2	3	5	2
1	57	2	1							2	1	2	1	2	3	4	3	4	2	4	2	2	2	2	2	2	2	3	3	1	4	2	5	8
2	57	2	1							3	3	2	3	2	2	2	4	2	4	3	2	3	3	3	3	3	2	3	4	1	3	2	5	2
3	71	1	1							4	2	4	1	1	1	1	4	1	2	1	1	2	2	2	3	2	3	4	1	3	2	5	4	4
3	61	2	1							4	2	8	2	3	3	3	3	4	3	3	4	2	2	2	2	2	2	1	1	5	4	3	2	3
4	67	1	1							5	2	5	1	1	1	1	5	2	1	1	2	2	1	1	3	3	2	4	2	5	3	1	4	1
2	68	2	1							4	2	6	1	1	1	1	5	1	1	1	1	2	1	1	2	2	2	2	1	2	5	4	3	9
2	58	2	1							4	2	6	4	4	4	4	3	4	4	4	3	3	3	4	3	3	3	2	1	4	2	5	3	5
1	65	2	1							4	2	1	6	6	6	6	6	6	6	6	6	4	4	4	4	4	4	3	1	5	4	3	2	5
2	72	2	1							2	2	2	6	6	6	6	6	4	6	6	6	3	1	2	3	3	4	1	5	2	1	3	4	4
2	55	2	1							4	2	4	2	1	1	1	4	2	1	3	2	2	2	2	3	3	2	2	2	1	4	3	5	1
1	80	2	1							3	1	4	3	6	6	6	6	6	6	6	6	3	4	1	3	3	3	5	1	5	2	3	4	8
4	56	2	1							4	2	8	3	1	6	2	3	2	1	1	1	4	4	4	4	4	4	2	1	4	5	3	2	2
1	64	2	1							3	2	5	4	4	4	4	2	4	3	3	4	3	3	2	2	3	3	2	1	5	2	3	4	6
3	55	1	1							3	2	1	4	4	4	4	2	3	4	4	4	3	3	3	3	3	3	2	1	5	2	4	3	8
4	76	2	1							2	1	3	1	2	1	2	4	4	3	3	2	3	2	2	3	3	3	2	1	3	4	2	5	3
1	71	2	1							3	4	7	1	1	1	1	5	4	4	2	1	3	3	3	3	3	2	2	2	4	1	5	3	2
1	57	2	1							5	2	5	3	4	2	3	3	3	2	2	3	3	2	2	2	2	2	4	2	4	1	3	5	1
2	79	1	1							5	1	5	1	1	1	1	5	1	3	1	1	2	2	2	2	2	2	5	5	1	2	3	4	2
3	71	1	1							4	2	3	4	4	4	4	2	3	4	4	4	3	3	3	3	3	3	4	3	2	4	1	5	5
3	59		1							2	2	1	4	4	3	4	2	3	2	4	4	2	2	2	2	2	2	4	1	4	3	5	2	3
2	81	2	1							3	2	4	1	1	1	1	4	2	2	1	1	3	1	1	3	3	2	1	2	4	1	3	5	7
2	59	2	1							3	1	1	4	4	3	4	3	4	3	4	4	3	2	2	2	2	2	2	3	1	2	4	5	1
2	60	1	1							2	4	3	1	5	4	4	3	5	5	5	5	2	2	2	3	3	2	2	2	3	1	4	5	5
2	75	2	1							5	2	2	1	1	1	1	5	1	1	1	1	2	1	3	3	3	2	5	2	4	1	3	5	1
1	73	2	1							3	4	4	6	3	3	1	3	5	4	1	1	3	2	1	2	3	4	2	1	5	3	2	4	7
2	74	2	1							4	2	1	2	3	4	4	2	4	6	3	3	3	1	1	2	3	4	3	1	5	3	4	2	4
4	75	2	1							4	4	7	4	3	6	4	4	5	4	5	6	1	1	1	3	1	3	2	2	4	3	5	1	8
3	79	2	1							4	2	3	1	1	1	1	5	1	1	1	1	2	1	1	2	2	2	3	2	3	1	4	5	8
3	58	2	1							3	4	2	1	1	1	1	5	4	2	1	2	1	1	2	1	1	1	1	1	4	3	5	2	6
4	75	2	1							2	4	4	1	1	2	2	3	3	4	1	1	2	2	2	2	2	2	4	1	5	3	4	2	7
4	73	2	1							3	2	2	1	1	1	1	4	5	4	3	6	4	4	4	3	3	4	2	1	3	2	5	4	2
4	75	2	1							2	2	7	3	2	4	2	3	3	1	3	2	3	2	2	3	3	2	2	1	4	2	5	3	2
3	75	1	1							2	1	2	2	2	3	3	3	3	3	3	3	4	4	4	4	4	4	2	3	5	2	1	4	7
3	65	2	1							2	4	4	1	1	1	1	1	1	1	1	1	2	2	2	2	2	2	2	3	5	1	2	4	7
2	63	2	1							4	2	4	3	2	2	3	3	2	4	4	2	3	1	1	1	3	3	2	1	3	4	2	5	3
2	66	2	1							3	4	2	1	1	1	1	5	1	1	1	1	2	2	2	2	2	2	1	1	4	3	5	2	2
4	68	2	1							3	2	3	3	3	3	4	3	4	3	3	3	3	3	4	3	3	3	4	2	3	1	4	5	5
1	59	1	1							2	2	1	2	2	2	2	4	4	4	2	4	3	3	4	3	3	4	2	2	3	1	4	5	6
1	64	2	1							3	2	2	3	3	2	2	4	3	3	3	3	2	1	1	1	2	2	1	1	5	4	2	3	8
1	75	2	1							2	4	2	3	3	3	4	3	3	4	4	3	2	1	2	2	2	2	2	4	1	5	3	2	9
1	57	2	1							4	3	5	1	1	2	1	5	1	1	1	1	2	2	1	1	2	2	4	2	5	1	4	3	9
2	59	2	1							3	2	1	2	4	4	3	2	5	4	4	4	3	3	4	3	3	1	2	2	4	1	3	5	6
2	68	2	1							3	2	3	2	2	2	2	6	3	3	2	2	4	4	4	4	4	4	1	2	5	1	4	3	4
2	70	1	1							3	3	2	3	4	5	4	2	4	6	5	4	3	4	1	3	3	1	2	1	5	2	3	4	3
4	61	2	1							3	2	4	1	1	1	1	1	4	2	1	1	2	2	1	1	1	1	1	3	5	1	2	4	7
1	67	2	1							5	2	4	1	1	1	1	5	1	1	1	1	2	1	1	3	3	3	5	1	5	3	2	4	1
4	73	2	1							4	2	3	2	2	2	3	3	2	2	2	2	3	2	3	3	3	2	3	3	2	5	1	4	1
2	64	1	1							3	2	3	2	3	4	4	4	4	4	4	4	3	3	3	3	3	3	2	3	5	2	1	4	5
1	64	1	1							3	2	5	1	1	1	1	5	1	1	1	1	2	2	2	2	2	2	3	1	4	2	5	3	5
3	65	2	1							5	1	6	1	3	3	4	3	4	4	2	3	3	3	3	3	3	2	5	4	3	2	1	5	6
1	64	1	1							4	2	3	1	3	4	4	2	4	4	4	4	3	4	1	3	3	3	5	2	1	4	3	5	8
2	57	2	1							3	4	3	2	3	4	4	3	4	3	3	4	2	2	2	2	2	2	2	1	5	3	4	2	6
2	67	1	1							3	2	2	1	2	3	2	1	2	4	3	2	2	2	1	1	1	1	4	1	5	4	3	2	8
2	66	1	1							4	4	6	4	4	4	4	2	3	4	4	4	2	3	3	3	3	3	1	1	4	5	2	3	9
1	75	1	1							3	2	2	3	2	2	2	4	3	2	3	2	2	1	1	2	2	1	1	1	5	2	4	3	2
2	77	2	1							3	1	3	4	5	5	5	1	5	5	5	5	2	2	2	2	2	2	1	1	3	2	4	5	4
3	62	1	1							3	1	5	3	4	4	4	2	4	3	4	3	3	3	2	3	2	2	1	1	4	5	2	3	7
2	57	2	1							5	4	5	2	6	3	2	3	2	2	3	3	3	4	4	4	3	3	1	1	5	3	4	2	9
1	83	2	1							5	2	3	1	1	1	1	5	5	4	1	1	3	2	4	3	3	3	5	4	1	3	2	5	1
2	70	2	1							3	3	2	2	2	3	6	4	2	1	4	3	2	2	1	3	3	2	1	1	3	4	2	5	2
1	59	2	1							4	2	7	3	4	3	4	4	4	4	4	4	2	2	2	2	2	3	2	1	5	2	4	3	8
1	60	2	1							4	2	3	1	1	1	1	5	2	1	2	1	2	2	2	2	2	2	3	1	3	2	5	4	3
4	58	2	1							3	2	4	2	2	2	3	4	4	2	4	2	3	1	1	1	3	3	4	1	5	2	4	3	6
1	65	2	1							2	2	1	5	3	1	3	1	2	3	3	3	3	1	2	3	3	3	4	1	2	5	3	4	3
1	81	2	1							3	1	6	1	1	1	1	5	1	1	1	1	2	1	1	4	4	2	3	1	2	3	4	5	3
3	65	2	1							3	2	1	3	3	4	4	5	2	2	2	2	1	1	1	1	1	1	1	5	2	1	3	4	9
2	70	2	1							3	1	2	1	2	3	2	3	2	4	3	3	3	2	3	3	3	3	5	3	1	2	4	5	8
3	68	2	1							2	4	3	6	4	4	2	5	5	5	3	3	3	2	3	3	2	1	2	3	1	2	4	5	2
2	69	2	1							3	1	3	1	4	4	4	3	3	4	4	4	3	3	2	3	3	2	2	1	5	3	2	4	4
2	72	2	1							2	3	4	1	2	3	3	4	2	2	3	3	2	2	2	2	2	2	2	3	4	1	2	5	8
4	67	2	1							3	1	3	1	2	6	6	5	4	3	3	6	3	3	1	2	3	1	2	1	2	3	4	5	7
2	68	2	1							4	2	4	1	4	2	4	3	4	4	4	3	3	3	4	4	3	3	2	4	5	1	2	3	5
3	73	2	1							2	2	3	6	3	6	6	6	6	6	6	6	3	2	2	2	2	2	1	1	4	5	3	2	6
2	75	2	1							4	2	2	1	2	1	2	3	3	3	1	1	3	3	2	3	3	3	4	1	5	2	3	4	3
2	66	2	1							5	2	4	1	1	1	1	1	1	1	1	1	1	1	1	1	1	1	2	1	5	3	2	4	1
1	57	1	1							2	1	4	5	5	5	5	4	5	5	5	5	3	1	1	1	4	4	1	1	4	3	2	5	5
2	66	1	1							3	1	2	2	1	1	1	5	2	6	6	1	4	4	3	3	3	3	4	4	1	5	2	3	3
2	60	2	1							3	3	3	1	1	1	4	1	3	3	4	3	3	2	1	1	2	3	3	1	4	3	2	5	7
1	66	1	1							5	1	6	1	1	1	1	4	2	1	1	1	2	2	2	2	2	2	4	4	2	1	3	5	7
1	76	2	1							4	2	8	2	3	2	3	2	4	4	4	4	3	2	2	3	3	3	2	1	4	3	5	2	4
3	62	2	1							4	2	6	4	3	2	2	3	3	2	3	3	2	2	2	2	2	2	4	2	3	4	5	1	1
2	74	2	1							3	4	4	4	2	4	4	4	4	2	3	2	3	4	1	3	4	2	5	1	4	2	5	3	9
2	55	1	1							4	2	5	3	4	4	4	2	5	5	4	4	3	2	2	3	3	3	3	2	5	1	3	4	8
3	68	1	1							2	2	3	1	4	4	4	3	4	4	4	4	3	3	3	3	3	3	2	1	4	2	5	3	1
2	64	2	1							4	2	4	2	2	2	2	2	2	2	2	3	4	4	4	4	4	4	2	4	1	5	2	3	1
1	65	1	1							3	2	7	1	3	3	3	3	3	3	3	4	3	4	1	3	3	2	3	2	1	3	5	4	8
2	79	1	1							2	2	2	1	4	3	2	4	3	3	4	4	2	2	4	3	3	3	2	1	5	2	3	4	6
1	63	2	1							5	2	4	3	4	4	4	2	4	4	4	4	3	3	3	3	3	3	4	2	4	1	3	5	4
1	56	1	1							3	2	2	1	1	5	1	5	1	1	1	1	2	2	1	3	2	2	5	4	2	1	3	5	4
4	73	2	1							3	2	2	1	1	1	4	4	3	2	1	1	3	2	1	3	3	3	5	1	2	3	5	4	1
3	71	2	1							4	4	4	4	4	4	4	3	4	4	4	4	2	3	4	2	3	3	4	1	2	4	3	5	6
1	59	1	1							2	2	4	3	3	3	3	3	3	3	3	3	2	2	2	2	2	2	3	1	2	5	3	4	2
4	68	2	1							5	2	4	1	1	1	2	5	1	1	1	1	3	3	1	3	3	3	4	2	3	5	1	4	4
2	68	2	1							2	4	3	6	2	2	2	3	4	2	2	2	4	4	4	4	4	4	1	3	2	1	5	4	2
2	68	2	1							5	2	3	1	1	1	2	5	4	4	1	1	3	2	1	3	3	3	4	1	2	4	3	5	3
2	70	1	1							5	2	3	4	4	4	4	2	4	3	4	4	3	3	3	3	3	3	2	4	3	1	2	5	2
1	76	1	1							5	4	2	3	4	3	4	3	4	4	4	4	2	2	2	2	2	2	3	1	2	3	5	4	8
3	69	2	1							2	2	1	2	3	3	4	4	6	4	4	6	3	4	4	3	3	4	3	1	5	2	3	4	8
2	57	2	1							3	1	3	2	6	6	6	6	6	6	6	6	4	4	4	4	4	4	1	4	2	5	3	1	5
4	76	2	1							4	2	1	5	5	5	5	2	4	5	5	5	3	3	3	3	3	3	1	3	5	1	4	2	2
1	68	2	1							5	2	3	2	2	2	2	4	1	3	2	2	2	2	1	2	2	2	4	2	1	4	5	3	4
3	62	2	1							4	2	6	2	2	2	2	3	3	4	3	4	3	2	2	3	3	3	2	1	3	2	5	4	6
2	57	2	1							2	4	2	2	4	2	4	3	4	4	4	4	3	2	1	1	1	3	3	4	1	3	2	5	9
2	73	1	1							2	1	2	5	5	4	5	1	5	4	4	5	2	3	2	3	3	3	1	2	4	1	5	3	5
3	63	2	1							3	2	5	2	4	4	5	2	5	5	4	4	3	3	1	2	2	3	2	1	5	3	4	2	6
2	63	1	1							3	2	6	1	1	5	2	5	2	1	2	1	2	2	1	2	2	2	1	1	4	5	3	2	2
1	65	1	1							3	4	2	2	2	2	2	4	2	3	2	3	2	1	1	2	2	2	2	2	3	4	1	5	5
3	66	2	1							4	2	2	1	2	2	4	5	5	3	2	3	1	2	1	3	3	4	4	1	3	2	4	5	7
4	66	2	1							2	1	4	4	4	3	4	3	4	4	4	4	2	3	3	3	3	2	2	1	5	4	2	3	4
3	71	2	1							5	2	3	1	2	2	2	4	1	4	4	2	3	2	1	3	3	3	5	2	1	4	3	5	4
1	70	2	1							5	4	5	2	4	2	6	4	6	6	6	4	3	4	1	4	3	3	2	1	5	2	3	4	8
2	78	2	1							5	2	2	1	2	2	4	5	5	3	3	4	3	1	1	3	3	3	5	4	1	2	3	5	9
1	67	2	1							5	2	3	1	6	1	6	6	2	6	6	6	4	4	4	2	2	2	2	1	2	3	4	5	5
2	69	1	1							4	3	4	1	1	1	1	5	1	1	1	1	3	1	1	3	3	2	3	1	5	4	3	2	6
2	72	1	1							3	2	5	4	4	4	4	2	3	4	4	4	3	4	4	3	3	3	2	1	4	2	3	5	8
3	69	1	1							2	4	2	2	2	3	4	3	4	4	5	3	3	2	2	3	3	2	2	2	4	3	5	1	4
2	71	2	1							2	2	2	1	1	1	1	5	3	3	1	1	3	3	1	3	3	3	5	4	1	3	2	5	3
3	66	2	1							5	3	6	2	3	2	2	5	2	2	1	3	3	2	1	3	2	3	4	3	1	4	2	5	5
4	75	1	1							4	1	4	1	3	3	4	3	4	3	4	4	2	2	2	3	3	3	4	2	4	1	3	5	9
3	73	2	1							5	2	4	1	4	4	4	2	5	3	4	4	3	3	2	2	2	2	3	2	1	4	3	5	5
2	65	1	1							4	2	2	1	1	4	1	4	4	1	1	1	2	2	2	2	2	2	5	1	4	5	2	3	5
3	60	2	1							4	4	6	2	4	6	4	3	3	6	4	6	2	3	3	3	3	3	2	1	4	3	5	2	7
3	71	1	1							2	2	2	4	4	2	4	3	4	4	5	3	3	3	2	1	2	2	1	4	2	1	5	3	7
2	65	2	1							2	1	3	4	2	2	3	2	3	3	2	4	3	1	2	3	3	3	1	3	5	1	2	4	1
2	67	2	1							4	3	5	2	2	2	2	5	2	4	4	4	3	3	1	3	3	3	2	1	2	3	4	5	9
2	71	2	1							4	2	2	1	2	5	1	2	4	4	1	1	2	2	2	2	2	1	2	3	2	1	5	4	5
2	71	2	1							5	4	3	1	1	1	2	4	2	2	3	2	3	3	2	3	2	3	2	1	5	2	4	3	3
3	73	2	1							3	2	8	1	1	1	1	5	1	1	1	1	2	1	1	3	3	2	1	3	1	4	2	5	8
2	62	1	1							3	4	3	3	5	5	5	5	5	5	5	5	3	3	3	3	3	3	2	1	4	2	3	5	7
2	65	2	1							4	1	2	1	1	1	3	3	1	2	1	1	2	1	1	3	3	3	5	2	1	5	4	3	1
2	82	2	1							3	1	1	2	3	3	4	4	3	3	3	3	1	1	1	1	1	1	4	5	4	1	2	3	6
2	78	2	1							3	1	3	2	4	4	3	4	2	3	4	3	3	3	4	2	2	3	2	1	4	5	2	3	9
4	77	2	1							3	4	5	5	4	4	4	3	4	4	3	4	3	4	3	4	3	3	2	1	3	2	5	4	2
4	57	2	1							3	1	1	1	2	1	2	4	3	4	3	1	2	4	2	3	2	2	2	3	1	4	2	5	8
2	58	2	1							4	2	5	3	2	2	3	3	2	3	3	3	3	2	2	3	3	2	3	1	5	4	3	2	1
1	60	1	1							3	2	6	2	1	2	1	2	4	3	2	2	1	1	1	1	2	2	4	1	5	2	3	4	3
2	64	2	1							2	1	2	2	5	5	5	5	5	5	5	5	3	3	4	3	3	3	2	1	4	2	5	3	6
1	75	2	1							3	2	3	1	1	2	2	5	5	5	1	1	1	2	2	1	2	2	4	1	3	5	2	4	9
4	67	2	1							4	4	3	2	4	2	4	2	4	6	4	4	3	4	4	4	3	3	3	1	4	2	5	3	4
4	68	2	1							2	1	3	2	1	1	2	1	1	2	1	1	3	1	1	3	2	1	2	1	2	3	4	5	2
3	70	1	1							3	2	4	1	1	2	1	1	2	2	2	2	4	2	1	2	2	2	2	1	5	2	3	4	4
2	67	2	1							3	4	3	1	1	1	1	4	4	2	1	1	2	1	1	1	1	1	1	1	2	5	3	4	3
2	82	2	1							3	2	6	1	4	4	3	2	4	4	5	5	3	2	1	4	2	2	2	1	5	4	2	3	9
3	66	2	1							3	4	5	2	1	1	2	4	4	6	2	6	3	3	1	3	3	3	3	1	3	2	4	5	3
2	66	1	1							3	3	5	2	4	3	4	3	4	4	4	4	3	3	2	3	3	2	2	1	4	2	5	3	9
3	60	2	1							2	4	2	5	1	1	1	5	4	6	2	1	3	1	2	3	3	2	1	1	3	5	2	4	1
3	70	1	1							4	4	6	2	1	1	1	4	1	1	1	1	2	2	2	2	2	2	4	1	4	3	5	2	8
1	62	1	1							3	2	6	2	1	2	2	4	2	2	2	2	2	2	2	2	2	2	2	1	4	5	3	2	1
4	58	1	1							4	2	2	2	2	3	4	2	4	4	3	4	3	2	3	3	2	3	2	4	3	1	2	5	6
1	65	1	1							2	3	2	1	1	2	3	4	3	3	4	3	2	1	1	3	3	3	3	2	1	4	5	3	7
2	65	1	1							3	2	3	4	2	2	2	4	4	4	2	2	2	2	2	2	2	2	1	2	1	5	3	4	1
4	67	1	1							5	1	2	2	2	3	2	3	2	3	4	2	3	3	1	3	3	3	5	1	3	5	4	2	2
4	72	1	1							5	1	3	3	3	1	3	4	3	6	3	6	2	1	1	2	2	2	5	1	4	3	2	5	3
2	70	1	1							3	2	3	4	4	4	4	3	3	6	4	3	2	2	4	3	3	2	2	2	5	4	3	1	8
4	57	1	1							5	2	6	5	5	5	5	2	5	5	5	5	3	3	3	3	3	3	2	1	3	2	4	5	6
3	69	1	1							3	3	4	3	4	4	4	2	4	4	5	5	3	3	2	2	2	3	2	1	2	4	5	3	6
2	60	1	1							3	1	3	2	2	2	3	6	2	3	6	3	3	2	4	2	2	4	3	1	2	4	3	5	5
1	60	1	1							4	1	5	1	2	2	2	3	2	2	2	2	3	3	1	3	3	1	1	1	4	3	2	5	7
3	67	1	1							3	2	7	4	4	4	4	4	4	4	4	2	3	3	2	3	3	2	1	1	3	5	2	4	5
4	65	1	1							2	4	2	2	3	3	3	2	4	3	4	3	3	2	2	3	3	3	4	4	2	1	3	5	8
3	55	1	1							3	4	2	1	1	2	2	4	2	1	1	3	3	2	2	2	2	3	1	4	3	2	1	5	1
2	76	1	1							4	2	4	5	5	5	5	3	2	5	5	5	2	2	2	2	2	2	1	3	4	1	5	2	3
1	55	1	1							4	2	7	2	2	2	2	4	2	2	2	2	2	2	2	2	2	2	2	1	4	3	2	5	1
3	65	1	1							2	2	2	3	3	3	3	3	4	4	3	3	2	2	2	2	2	2	1	4	2	5	1	3	2
1	61	1	1							5	4	4	4	4	4	4	2	4	6	4	4	3	3	2	3	3	3	3	1	4	2	3	5	9
3	58	1	1							4	1	5	2	2	2	2	4	3	3	2	4	3	2	3	3	3	3	4	1	5	2	4	3	3
2	75	1	1							4	3	7	1	1	2	2	4	2	2	2	1	2	2	2	2	2	2	3	2	4	1	3	5	5
4	59	1	1							4	2	7	2	2	3	2	3	2	2	4	3	1	3	4	3	3	3	3	2	5	1	3	4	4
3	64	1	1							3	1	7	2	3	3	3	3	4	3	4	3	3	1	1	2	2	2	2	1	4	3	5	2	6
1	74	1	1							5	2	7	1	1	1	1	5	1	3	3	1	3	2	2	2	3	2	4	1	5	4	2	3	4
2	71	1	1							3	4	6	5	5	4	4	2	4	4	4	4	3	3	3	3	3	3	1	2	5	1	4	3	1
4	72	1	1							3	1	1	1	1	1	1	3	1	2	1	3	2	2	2	2	2	2	4	3	2	1	5	4	9
3	58	1	1							4	2	6	3	4	4	4	3	3	4	3	4	3	4	3	3	3	3	3	3	1	5	2	4	2
1	72	1	1							3	2	4	2	3	3	3	3	3	3	3	3	2	2	2	2	2	2	2	2	4	1	5	3	4
3	72	1	1							5	2	7	1	1	1	1	5	1	1	1	1	2	2	3	2	2	2	3	1	3	5	2	4	8
1	70	1	1							2	4	2	4	4	4	4	2	3	4	4	4	3	2	2	2	3	3	3	3	1	4	2	5	5
2	79	1	1							2	2	4	1	1	1	1	5	1	1	1	1	2	2	2	2	2	2	2	1	4	2	5	3	7
4	56	1	1							3	1	1	3	2	3	3	3	3	3	3	3	2	2	2	2	2	2	3	1	5	3	2	4	5
3	60	1	1							3	1	2	1	1	2	3	4	2	2	3	2	3	2	1	3	3	2	4	3	2	1	4	5	6
2	55	1	1							2	4	1	3	4	4	4	2	5	5	5	5	3	3	1	3	3	3	3	3	1	4	2	5	4
4	71	1	1							5	4	7	1	1	1	1	5	1	1	1	1	3	1	1	3	3	3	4	2	5	3	1	4	6
1	66	3	1							5	1	2	1	1	1	1	5	1	1	1	1	1	3	3	3	3	3	5	3	1	4	2	5	9
2	58	1	1							4	3	1	4	3	4	4	3	2	2	3	4	3	1	1	3	3	3	2	5	1	2	3	4	8
2	62	1	1							3	2	2	4	2	2	6	4	1	2	3	4	3	2	1	3	3	3	4	2	3	1	4	5	2
1	60	1	1							3	3	5	1	3	1	6	3	3	6	1	2	3	4	4	3	3	4	3	2	3	1	4	5	2
3	72	1	1							5	2	6	3	4	4	4	1	1	3	4	4	3	3	1	3	3	3	2	1	5	3	4	2	3
4	67	1	1							3	4	3	1	2	2	3	3	2	3	3	3	3	2	2	3	3	3	3	3	1	2	5	4	1
1	77	1	1							2	2	5	3	4	2	3	4	3	3	3	3	3	2	1	3	3	3	4	1	4	3	2	5	3
3	68	1	1							5	2	2	2	5	5	4	5	5	5	5	5	3	3	3	3	3	3	5	5	1	2	4	3	7
3	66	1	1							4	4	3	2	2	2	2	4	1	2	2	2	2	2	1	2	2	2	1	1	5	3	2	4	8
3	76	1	1							4	1	7	2	3	3	4	2	3	3	4	4	3	2	1	3	3	3	1	1	5	2	4	3	5
3	79	1	1							2	2	8	1	2	1	4	5	4	2	2	6	3	2	4	2	3	2	2	3	4	1	2	5	7
3	71	1	1							3	2	6	1	1	5	1	5	1	1	2	1	3	1	1	3	3	2	2	2	1	4	3	5	1
3	68	1	1							4	2	5	2	3	2	4	4	3	3	2	3	3	1	2	2	2	3	3	1	3	2	5	4	8
4	62	1	1							3	4	1	3	3	1	1	1	1	1	1	1	2	2	2	2	2	2	2	1	5	4	3	2	4
3	62	1	1							5	1	2	4	4	4	4	4	5	5	4	4	2	3	3	2	3	2	3	3	4	1	2	5	6
2	69	1	1							3	2	7	4	4	4	5	2	4	4	4	4	3	3	3	3	3	3	1	2	4	5	3	1	9
4	63	1	1							4	4	4	1	1	1	1	5	1	2	1	1	2	2	1	2	2	2	5	2	3	5	4	1	9
2	65	1	1							4	2	4	1	2	1	2	4	1	5	5	5	3	1	1	3	2	2	3	2	3	1	4	5	7
2	62	1	1							4	2	4	5	5	5	5	1	5	5	5	5	3	3	3	3	3	3	3	5	1	2	4	3	8
4	58	1	1							3	2	2	1	1	1	1	1	1	1	1	1	2	2	2	2	2	2	1	1	2	3	4	5	3
4	57	1	1							5	2	5	4	5	3	4	2	2	3	4	4	3	3	3	3	2	3	2	4	1	2	3	5	6
1	70	1	1							3	2	5	2	3	3	3	3	3	3	3	3	3	2	2	3	3	3	2	4	1	3	2	5	7
3	66	1	1							3	4	4	1	2	3	4	3	6	6	4	3	3	4	1	1	4	4	4	3	1	5	2	4	4
4	78	1	1							3	2	2	4	5	5	5	1	4	4	5	5	2	3	2	3	3	3	2	1	4	3	2	5	5
4	71	1	1							2	2	1	1	2	2	2	4	3	3	6	2	2	2	2	4	4	2	3	1	3	2	5	4	1
1	66	1	1							3	2	2	1	1	1	1	1	1	1	1	1	1	1	1	1	1	1	2	2	4	1	5	3	2
3	74	1	1							4	4	7	3	4	4	4	2	5	4	4	4	3	3	4	4	3	3	2	2	4	3	1	5	5
4	74	1	1							3	4	3	3	4	4	4	3	4	4	4	4	2	2	1	2	4	2	4	5	3	1	2	4	6
1	57	1	1							2	3	3	2	6	6	4	6	6	4	4	6	3	3	3	3	3	3	3	5	3	2	4	1	5
2	66	1	1							5	2	7	1	3	1	1	1	5	3	1	2	3	2	2	3	3	3	5	2	3	5	1	4	1
4	75	1	1							3	1	8	1	4	3	4	1	4	4	4	4	3	3	4	4	4	3	1	3	4	2	1	5	4
4	69	1	1							4	2	6	6	3	2	2	4	1	1	1	2	3	4	4	3	3	3	5	1	3	4	2	5	1
1	67	1	1							3	2	1	3	4	4	3	2	4	3	3	4	3	2	2	3	3	3	2	2	3	5	1	4	3
2	57	1	1							1	2	2	3	3	3	3	3	3	3	3	3	3	3	3	3	3	3	3	5	1	3	2	4	2
3	64	1	1							3	2	6	1	1	1	1	3	5	1	1	1	2	1	1	2	2	2	1	1	5	3	4	2	8
1	68	1	1							4	2	7	1	1	1	2	4	5	4	2	4	3	1	1	3	3	3	2	2	4	3	1	5	9
3	67	1	1							3	1	3	4	4	4	4	1	5	5	5	5	3	2	2	2	2	3	3	2	5	3	4	1	5
3	74	1	1							3	2	7	2	4	4	4	4	4	4	4	4	3	3	3	3	3	3	3	4	2	3	1	5	4
2	78	1	1							5	1	5	4	4	4	4	3	4	5	5	5	3	2	2	3	3	3	2	1	4	2	3	5	7
3	62	1	1							2	2	3	5	5	5	5	1	5	5	5	5	3	4	4	3	3	4	1	3	2	5	4	1	3
3	68	1	1							3	4	3	2	4	3	4	3	3	3	4	3	3	2	2	2	2	2	1	2	5	1	3	4	9
3	69	1	1							4	4	5	5	5	5	5	1	3	5	5	5	3	3	2	3	3	3	1	1	4	2	3	5	8
3	67	1	1							3	3	3	2	2	4	2	3	4	2	4	3	3	2	2	2	2	4	2	1	3	5	2	4	2
1	72	1	1							3	2	3	1	1	1	1	3	1	1	1	3	2	2	2	2	2	2	3	2	1	4	3	5	7
4	82	1	1							4	1	6	4	3	3	4	3	4	4	4	3	1	3	3	2	2	3	2	3	2	1	4	5	8
2	64	1	1							4	2	3	2	4	2	4	3	4	4	4	4	3	2	3	3	3	2	1	3	4	1	2	5	1
1	56	1	1							2	1	2	4	4	4	4	3	4	4	3	4	3	3	2	3	3	3	3	2	5	3	4	1	6
4	84	1	1							4	2	5	1	1	4	1	3	1	1	1	1	2	2	2	2	2	2	2	1	5	4	3	2	2
4	73	1	1							4	2	7	4	4	2	4	2	4	4	5	5	3	3	2	3	3	3	3	4	1	2	5	3	3
3	77	1	1							2	1	2	1	1	1	1	5	3	3	1	1	3	1	1	1	1	1	4	1	4	2	3	5	6
4	85	1	1							4	1	7	4	5	5	4	1	4	4	5	5	3	3	2	3	3	3	2	1	5	2	4	3	6
1	70	1	1							3	1	3	1	1	1	1	1	1	1	1	1	2	1	1	1	2	2	2	4	2	1	3	5	9
3	76	1	1							4	4	2	1	1	1	4	3	4	3	3	3	3	2	3	3	3	3	3	1	3	2	5	4	3
3	59	1	1							4	2	2	1	2	3	3	5	3	5	4	4	3	1	1	1	1	1	2	4	1	3	2	5	7
2	73	1	1							2	1	1	5	4	5	5	5	5	5	5	5	3	3	3	3	3	2	1	1	5	4	3	2	8
1	73	1	1							4	1	7	4	4	3	4	1	4	4	4	4	3	3	3	3	3	3	2	1	5	2	3	4	1
3	67	1	1							2	2	1	1	1	1	1	1	1	1	1	1	3	3	1	2	2	2	4	3	4	1	2	5	7
2	71	1	1							4	1	3	2	4	4	3	3	3	3	3	3	3	1	1	2	2	2	2	3	1	5	4	2	2
1	65	1	1							4	4	4	2	4	4	4	2	5	6	4	4	3	2	2	3	3	3	3	3	5	1	2	4	5
2	77	1	1							3	2	2	1	4	4	4	3	4	4	5	4	3	3	2	3	3	3	4	3	4	1	2	5	6
3	56	1	1							3	2	2	1	1	1	2	5	3	1	2	3	4	4	4	4	4	4	2	3	2	1	4	5	2
2	64	1	1							3	4	3	4	4	3	3	3	3	3	4	4	3	3	2	2	2	2	1	1	2	5	4	3	5
1	67	1	1							3	2	2	1	1	2	2	4	2	2	2	3	3	1	1	3	3	3	1	2	3	1	4	5	3
4	80	1	1							1	4	3	1	1	1	2	5	5	1	3	1	3	1	1	3	2	1	2	1	2	4	5	3	1
1	62	1	1							2	1	3	1	6	2	2	4	4	4	4	4	3	3	4	4	4	4	2	4	3	1	2	5	8
1	77	1	1							5	2	7	1	3	2	4	3	4	6	4	6	3	2	2	3	3	3	3	1	5	2	4	3	4
3	71	1	1							5	2	5	2	2	1	2	2	2	2	2	2	1	1	2	1	1	1	2	2	4	1	5	3	3
4	76	1	1							5	1	2	1	1	1	1	1	1	1	1	1	2	1	1	4	4	4	5	3	1	2	4	5	9
4	67	1	1							4	4	3	1	1	1	3	4	1	3	4	3	2	1	1	3	3	3	5	5	1	2	4	3	8
2	25	1	1							4	2	6	1	1	1	1	4	4	1	1	1	1	1	1	1	3	1	4	1	4	3	5	2	2
1	28	1	1							2	2	3	4	4	4	3	3	3	3	4	4	2	1	3	2	2	2	4	1	3	5	2	4	6
3	38	1	1							2	2	3	5	5	5	5	1	3	5	3	5	3	3	3	3	3	3	2	4	2	3	1	5	4
3	47	1	1							2	4	3	3	1	2	3	4	2	1	1	1	1	3	3	3	3	3	2	5	1	2	3	4	7
3	21	1	1							4	1	7	5	5	5	4	3	4	5	4	5	2	3	3	3	3	3	1	1	4	5	3	2	5
1	35	1	1							3	2	2	1	1	1	1	1	1	1	1	1	4	4	4	4	4	4	5	5	3	4	2	1	3
2	33	1	1							5	1	7	2	5	5	5	1	5	5	5	5	3	3	3	3	3	3	5	3	4	1	2	5	7
2	33	1	1							2	2	1	2	3	3	3	3	3	3	3	3	2	2	2	2	2	2	2	4	2	1	3	5	9
2	44	1	1							3	3	1	3	1	1	1	5	1	1	1	1	1	1	1	3	3	2	1	5	4	1	3	2	6
4	24	1	1							4	1	5	1	1	1	1	3	1	5	1	3	1	1	1	2	1	1	5	1	5	2	4	3	2
4	31	1	1							4	3	4	3	3	3	3	2	4	4	4	3	3	2	3	3	3	2	2	2	3	5	1	4	8
2	34	1	1							2	2	4	4	4	4	4	4	4	4	5	4	3	3	3	3	3	3	2	1	5	4	3	2	5
4	25	1	1							2	1	6	4	4	4	4	6	4	3	4	4	2	2	2	2	2	2	3	4	5	1	3	2	6
3	40	1	1							4	2	7	2	3	4	4	3	3	4	4	4	3	2	2	3	3	3	3	5	1	3	2	4	9
2	46	1	1							2	2	3	3	4	3	4	2	3	4	4	4	3	2	1	3	3	3	3	5	4	2	1	3	3
1	33	1	1							3	2	3	5	4	4	6	5	5	5	6	6	3	3	2	3	3	3	3	4	2	1	5	3	1
1	47	1	1							3	4	1	1	1	1	1	3	2	3	1	3	2	2	2	2	2	2	2	2	5	1	3	4	4
2	39	1	1							1	1	1	3	4	4	4	3	3	4	4	4	3	2	4	2	3	3	3	5	1	4	3	2	8
1	20	1	1							2	4	1	4	4	4	4	4	4	4	4	4	3	3	3	4	4	4	4	4	5	2	1	3	2
4	34	1	1							2	1	1	1	6	6	6	6	6	6	6	6	4	4	4	4	4	4	3	2	4	3	1	5	5
2	22	1	1							1	2	5	5	5	5	5	1	1	5	5	5	3	3	3	3	2	2	1	2	5	1	3	4	8
1	46	1	1							2	4	3	4	4	4	4	3	5	4	4	4	3	1	1	3	3	1	3	1	3	4	2	5	6
2	49	1	1							2	1	2	3	2	3	4	2	2	3	3	5	1	3	2	3	2	2	3	1	5	3	4	2	9
3	39	1	1							2	3	4	3	5	4	5	1	5	5	5	5	3	3	1	2	2	2	4	2	5	3	4	1	4
3	33	1	1							4	1	4	1	2	4	4	2	4	4	3	3	2	1	3	2	3	3	4	1	3	4	2	5	7
2	35	1	1							5	2	6	2	2	2	2	3	4	3	2	3	2	2	2	2	2	1	2	2	5	3	1	4	7
2	44	1	1							2	4	1	1	1	1	1	5	1	2	1	1	1	1	1	1	1	1	5	2	3	1	5	4	8
3	21	1	1							3	1	5	6	5	5	5	1	5	1	5	5	3	3	3	3	3	3	2	1	5	2	3	4	1
3	54	1	1							3	2	3	1	1	3	2	3	3	3	2	2	2	2	2	2	2	2	2	1	4	3	5	2	5
3	36	1	1							1	1	1	4	4	4	4	2	4	4	5	6	4	4	4	3	4	4	4	4	5	3	1	2	4
3	51	1	1							4	2	6	4	4	4	4	3	4	4	4	4	3	2	2	2	2	2	2	1	3	2	5	4	6
2	35	1	1							2	4	5	5	5	5	5	1	3	5	5	5	3	3	2	3	3	3	1	1	4	5	3	2	7
4	18	1	1							2	1	8	2	2	2	2	4	3	2	2	2	3	3	3	2	2	3	1	2	1	5	4	3	8
2	41	1	1							4	1	2	1	1	1	2	1	5	2	2	4	3	3	1	3	3	1	5	5	4	1	3	2	4
1	20	1	1							3	2	2	4	3	4	5	2	4	2	3	5	1	3	3	2	2	3	2	1	3	5	2	4	9
4	29	1	1							3	4	2	2	3	3	3	2	2	2	1	2	2	1	1	2	2	3	2	4	1	3	2	5	1
2	25	1	1							2	2	3	3	3	3	4	1	3	2	4	5	3	4	4	3	3	3	3	1	4	3	5	2	2
2	35	1	1							4	2	7	4	4	4	4	3	4	4	4	4	3	2	2	3	3	3	2	3	5	1	2	4	4
2	37	1	1							4	1	5	2	3	3	3	3	3	3	3	3	2	3	2	3	3	2	1	3	4	1	2	5	8
2	34	1	1							5	1	7	4	4	4	5	4	3	4	5	4	2	3	2	3	2	2	3	5	2	4	1	3	6
1	32	1	1							5	2	4	4	5	4	4	4	5	5	5	4	3	3	3	2	3	3	3	1	5	2	3	4	5
3	33	1	1							2	4	2	2	1	3	1	2	3	1	1	1	1	1	1	1	1	1	4	4	5	1	3	2	3
4	33	1	1							1	2	8	4	4	5	5	3	4	4	3	4	3	1	2	3	3	2	3	4	1	2	3	5	9
2	23	1	1							2	1	2	3	5	4	3	2	4	5	5	2	3	2	3	1	3	4	4	1	4	5	2	3	5
1	19	1	1							2	1	1	2	3	2	2	4	6	4	4	2	2	2	2	3	1	1	2	1	4	5	2	3	6
3	44	1	1							4	4	3	4	4	2	3	3	3	4	4	4	3	3	3	3	3	3	3	1	3	5	2	4	9
4	51	1	1							2	1	2	2	4	2	1	4	1	1	2	2	3	1	3	1	3	3	1	5	2	1	3	4	3
2	36	1	1							4	1	7	3	4	4	4	4	4	4	5	4	3	2	2	3	2	3	3	2	4	1	3	5	4
2	26	1	1							3	2	2	1	2	5	5	1	4	2	2	3	3	3	1	3	3	3	3	1	5	4	2	3	1
2	51	1	1							1	1	1	3	3	3	3	3	3	3	3	3	2	2	2	2	2	2	5	4	3	1	5	2	2
2	29	1	1							3	2	5	2	4	4	4	3	3	3	3	4	2	2	1	3	3	3	3	4	2	1	3	5	9
3	52	1	1							3	1	2	1	4	4	3	3	3	3	3	3	3	2	3	2	4	2	2	5	3	1	4	2	8
2	42	1	1							5	1	5	4	4	4	4	5	5	4	4	5	3	3	3	3	3	3	5	1	5	4	3	2	2
1	36	1	1							5	1	2	2	2	5	3	2	2	4	4	2	2	1	1	1	2	2	5	1	3	2	4	5	1
4	23	1	1							1	1	2	2	2	6	2	4	3	4	3	3	3	2	2	3	3	2	3	1	2	3	4	5	3
2	20	1	1							3	1	3	2	4	2	4	3	5	5	4	4	3	2	2	3	3	3	3	1	3	2	5	4	8
3	36	1	1							4	1	7	4	4	5	4	4	5	5	4	4	3	2	3	3	3	3	4	2	4	5	3	1	5
2	29	1	1							1	2	1	1	1	2	1	4	5	4	1	1	2	2	2	2	2	2	3	4	3	1	2	5	7
1	24	1	1							5	2	4	1	1	3	1	4	3	4	1	4	4	4	3	2	1	3	2	2	1	5	3	4	5
1	35	1	1							4	2	7	5	6	5	5	5	5	5	5	5	3	3	3	3	3	3	2	2	3	5	4	1	7
3	32	1	1							4	2	3	2	2	2	2	3	2	4	3	2	2	2	2	2	2	2	3	1	3	2	5	4	9
1	39	1							1	3	2	1	2	3	2	2	2	2	3	3	2	3	3	2	2	1	2	2	5	1	2	4	3	3
2	51	1	1							2	2	2	3	3	4	4	2	3	3	2	3	3	3	1	3	3	2	1	5	4	1	2	3	4
2	40	1	1							5	1	7	4	5	5	4	3	4	4	5	4	3	3	2	3	2	3	4	2	3	1	4	5	2
1	33	1	1							4	1	4	3	3	4	4	3	4	4	4	4	2	3	2	3	3	2	3	2	3	1	5	4	6
4	49	1	1							5	2	7	1	1	1	1	4	1	1	1	1	3	2	1	1	3	2	2	1	5	2	4	3	1
3	39	1	1							3	2	4	2	4	6	4	2	4	5	5	3	3	3	3	3	3	3	1	1	4	5	2	3	4
2	23	1	1							2	3	6	6	3	3	3	3	3	3	3	3	2	2	2	3	2	2	3	1	4	3	2	5	8
3	37	1	1							1	1	1	3	3	3	3	3	3	3	3	3	2	2	2	2	2	2	3	5	1	4	2	3	3
2	32	1	1							2	1	5	3	3	3	4	4	4	3	3	5	3	3	3	3	3	3	3	5	4	1	3	2	2
1	52	1	1							2	1	3	3	3	1	3	3	3	3	3	3	2	2	2	2	2	2	2	5	4	1	2	3	1
4	40	1	1							4	2	4	3	2	2	1	5	1	4	2	1	3	1	1	3	3	3	1	1	5	3	2	4	7
4	40	1	1							1	1	2	5	5	5	5	1	5	5	4	5	3	3	3	3	3	3	5	4	2	3	1	5	6
3	30	1	1							1	2	3	4	4	4	4	2	3	3	4	4	3	3	2	3	3	3	2	5	1	4	2	3	5
3	33	1	1							4	1	5	2	4	5	5	4	4	4	5	5	3	3	2	2	3	3	5	4	1	2	5	3	9
2	29	1	1							2	2	4	3	2	3	4	2	4	2	4	4	2	2	3	3	3	2	3	1	4	5	2	3	6
1	33	1	1							2	2	7	4	2	3	4	3	3	4	3	3	3	2	2	3	3	2	1	3	4	5	1	2	8
2	44	1	1							5	2	6	5	5	4	5	1	4	4	4	5	3	3	3	3	3	3	2	1	5	3	2	4	3
1	22	1	1							4	1	7	5	5	5	5	5	5	5	5	5	3	4	3	3	3	3	5	5	2	4	3	1	7
2	53	1	1							3	2	2	3	3	3	3	3	3	3	3	3	4	4	4	4	4	4	3	1	4	2	5	3	4
2	25	1	1							3	3	2	1	1	1	1	5	1	1	1	1	2	2	2	2	2	2	3	1	4	5	3	2	1
3	47	1	1							4	2	7	3	3	4	4	2	3	2	3	4	3	3	2	3	3	3	1	1	5	2	3	4	2
2	30	1	1							5	2	6	1	2	3	3	4	2	3	3	4	3	4	1	3	3	3	4	4	3	1	2	5	6
3	45	1	1							4	4	2	3	4	4	4	2	4	6	4	4	3	1	1	3	3	3	1	1	5	2	3	4	7
3	27	1	1							2	2	5	1	1	1	1	1	1	3	3	1	1	1	1	2	1	2	3	3	2	5	4	1	1
3	18	1	1							3	4	8	1	4	5	5	4	3	3	4	4	2	2	2	2	2	2	2	3	1	2	5	4	5
2	23	1	1							4	1	7	4	5	5	4	5	5	3	3	4	3	2	2	3	2	3	5	1	2	3	4	5	3
3	32	1	1							2	2	1	3	3	3	3	4	4	3	2	3	2	3	4	3	2	2	3	1	5	4	2	3	2
2	34	1	1							4	2	7	4	3	3	3	2	2	5	4	4	3	2	2	3	2	3	4	1	5	2	3	4	3
2	22	1	1							2	2	5	6	4	4	5	4	4	2	2	3	4	2	2	3	3	2	3	3	4	2	5	1	6
3	33	1	1							2	1	4	3	3	3	3	3	1	4	3	5	3	2	2	3	1	2	1	1	4	3	5	2	5
4	43	1	1							1	1	2	1	1	1	1	4	1	1	1	1	3	2	2	3	3	3	5	2	1	5	4	3	1
2	40	1	1							4	2	4	1	3	2	2	2	3	3	3	2	2	2	1	3	2	2	3	1	2	5	3	4	9
1	39	1	1							4	3	3	4	4	3	4	3	3	4	4	3	3	2	2	3	4	3	4	1	3	4	2	5	2
1	45	1	1							4	2	7	2	2	2	3	2	3	4	3	4	2	2	2	3	3	2	2	2	5	1	3	4	4
4	37	1	1							3	4	4	2	2	2	4	4	2	4	4	4	3	1	1	3	3	3	2	1	3	4	2	5	9
1	48	1	1							4	1	7	2	2	3	2	4	3	3	3	1	2	2	2	3	3	2	1	3	2	5	1	4	3
2	23	1	1							2	3	5	3	3	3	4	2	3	4	3	3	2	2	3	2	3	3	2	1	5	3	2	4	7
2	33	1	1							3	4	6	4	3	3	4	4	4	5	3	4	2	3	2	2	2	2	2	1	2	5	3	4	1
4	52	3	1							4	1	1	1	2	4	4	4	4	4	4	4	3	3	3	3	3	3	4	4	1	5	3	2	5
1	41	1	1							3	2	6	5	6	3	3	3	4	3	3	6	3	3	1	4	3	1	2	3	5	1	2	4	2
1	28	1	1							4	1	6	2	2	2	2	4	3	1	4	3	3	2	1	3	2	3	3	1	3	5	4	2	8
3	32	1	1							4	1	4	4	4	3	2	3	2	3	4	4	3	2	3	3	3	3	1	5	4	3	1	2	6
3	32	1	1							5	1	4	1	1	1	1	1	3	1	1	1	1	1	1	1	1	1	4	2	5	1	3	4	4
1	48	1	1							4	2	2	2	4	5	5	1	5	4	5	5	3	3	3	3	3	3	2	1	5	2	4	3	9
2	29	1	1							5	2	6	5	5	5	5	5	5	5	5	5	3	3	3	3	3	3	1	5	3	4	2	1	2
2	50	1	1							3	4	4	5	5	5	5	1	5	6	5	5	3	2	2	1	1	2	1	3	5	4	2	1	6
2	39	1	1							3	2	3	2	3	4	4	2	4	3	4	4	3	3	2	3	3	3	5	1	4	5	3	2	8
4	38	1	1							2	2	7	4	4	4	4	2	5	4	4	4	3	3	3	3	3	3	2	2	1	3	4	5	3
1	33	1	1							3	4	3	1	2	2	3	4	3	4	2	4	3	3	1	2	3	3	3	1	3	5	4	2	4
1	28	1	1							2	4	2	3	3	3	4	4	4	4	3	4	3	2	2	2	3	2	1	3	2	1	5	4	1
1	18	1	1							2	1	8	4	1	4	4	2	3	4	4	2	4	3	2	2	2	3	3	1	4	2	3	5	5
4	28	1	1							3	2	3	2	4	4	4	2	5	4	4	4	2	2	2	1	2	3	2	1	4	2	5	3	7
3	34	1	1							2	2	3	4	5	4	4	4	5	4	4	4	3	2	2	2	2	2	2	5	3	2	4	1	2
2	47	1	1							3	4	2	3	3	3	3	3	3	3	3	3	2	2	2	2	2	2	3	4	1	3	2	5	1
3	31	1	1							2	4	7	3	3	2	6	4	4	3	3	6	3	2	3	3	3	3	4	1	5	4	3	2	9
4	24	1	1							3	1	4	3	4	4	4	2	5	5	3	4	2	3	1	2	3	1	2	1	5	4	3	2	9
4	34	1	1							4	1	3	2	6	6	4	4	4	6	6	6	4	4	4	4	2	4	3	1	3	4	2	5	5
1	35	1	1							3	2	4	3	4	5	5	5	5	5	5	5	3	2	3	3	2	3	3	4	2	1	3	5	6
2	52	1	1							3	2	5	3	4	4	4	3	4	4	4	4	2	2	2	2	2	2	3	2	1	5	3	4	3
4	48	1	1							2	4	2	4	4	4	4	4	5	5	4	5	3	2	3	3	2	2	1	1	4	2	5	3	7
2	25	1	1							3	4	2	4	4	4	4	3	3	3	4	4	3	3	2	3	3	1	1	1	5	4	3	2	1
2	31	1	1							3	2	6	4	4	4	4	4	4	5	4	4	3	2	1	3	3	3	4	3	4	1	2	5	8
2	31	1	1							2	4	3	4	5	4	4	1	1	5	4	5	2	2	2	2	2	2	1	1	5	2	4	3	6
4	41	1	1							5	2	7	2	2	1	1	4	1	1	1	1	2	1	1	3	3	3	4	3	1	2	4	5	4
3	44	1	1							2	2	3	1	1	1	1	3	3	1	1	1	1	1	1	1	1	1	3	3	2	5	1	4	2
2	29	1	1							5	1	5	4	4	2	4	4	4	4	4	4	3	3	4	3	4	3	1	1	4	2	3	5	7
3	41	1	1							5	2	5	2	5	4	4	2	5	5	4	4	3	3	3	3	3	3	4	2	3	4	1	5	5
3	29	1	1							2	1	2	1	1	1	1	2	1	1	1	1	2	2	2	2	2	2	3	5	1	2	3	4	1
2	41	1	1							4	4	3	4	4	1	3	3	5	3	3	3	3	2	2	3	2	2	1	1	5	2	3	4	7
2	21	1	1							2	2	4	3	5	5	5	1	5	5	5	5	2	2	2	2	2	3	2	1	5	4	2	3	2
3	48	1	1							2	4	5	5	5	5	5	3	4	3	5	5	3	4	3	1	1	3	1	3	1	5	4	2	2
2	41	1	1							2	2	4	3	4	3	3	3	3	4	3	3	2	2	2	2	2	2	2	1	2	3	5	4	5
1	52	1	1							4	4	4	4	4	4	4	3	4	4	4	4	2	3	3	3	3	3	2	2	4	1	3	5	8
2	48	1	1							3	3	1	1	1	3	3	4	3	3	2	3	2	2	2	2	2	2	3	3	1	4	2	5	9
3	36	1	1							4	3	4	3	4	4	4	2	4	4	4	4	3	3	3	3	3	2	2	3	5	2	1	4	6
2	43	1	1							2	3	3	2	2	2	2	4	1	3	2	2	3	3	2	3	3	2	1	1	2	5	4	3	1
4	38	1	1							3	2	2	4	4	4	4	3	3	3	4	4	3	2	3	2	2	1	1	1	5	3	2	4	6
3	49	1	1							4	2	6	4	4	4	4	2	3	2	4	3	3	2	3	3	3	2	2	1	3	4	5	2	5
2	42	1	1							4	3	6	3	4	3	3	3	3	3	3	3	3	3	3	3	3	3	1	2	3	4	1	5	9
1	20	1	1							2	3	3	4	4	4	5	3	3	3	4	4	2	2	2	2	2	1	2	1	4	2	3	5	4
3	34	1	1							4	4	4	2	4	2	4	4	5	4	4	4	3	3	3	3	3	3	5	3	4	2	1	5	7
1	49	1	1							4	1	2	3	3	3	4	4	3	4	4	5	3	1	3	3	4	3	4	1	4	3	2	5	4
2	34	1	1							1	2	2	1	1	3	3	4	3	3	3	3	2	2	2	2	1	2	2	3	4	1	2	5	8
4	47	1	1							3	2	5	1	1	1	1	5	1	1	1	1	2	1	1	2	2	2	4	2	3	1	4	5	3
2	34	1	1							4	1	4	2	2	4	5	4	4	4	4	4	2	2	2	2	2	3	2	4	3	1	2	5	2
2	45	1	1							5	1	7	4	4	4	2	4	4	4	4	4	3	2	2	2	3	1	2	1	5	2	4	3	9
2	46	1	1							1	2	4	1	1	1	1	5	1	3	1	1	2	2	1	1	1	1	2	1	5	2	4	3	4
2	50	1	1							2	3	3	4	2	5	2	4	4	2	2	2	3	3	3	3	3	1	3	2	1	3	4	5	2
1	50	1	1							1	2	1	1	1	1	1	1	1	1	1	2	1	1	1	1	1	2	1	2	1	4	3	5	5
2	28	1	1							4	2	6	3	3	3	4	2	6	3	3	5	2	3	3	1	3	1	2	4	2	3	1	5	3
2	42	1	1							3	2	6	2	2	2	1	5	1	1	2	2	2	2	2	2	2	2	5	2	1	5	4	3	6
2	53	1	1							3	1	1	1	1	1	1	5	5	1	1	1	3	3	3	3	3	3	4	2	3	4	1	5	1
4	19	1	1							1	2	7	1	2	2	2	5	4	4	2	2	3	2	1	3	3	2	4	2	1	4	3	5	8
3	42	1	1							5	2	5	3	2	2	3	3	2	3	2	3	3	1	1	3	3	2	4	5	1	4	2	3	9
2	34	1	1							4	4	3	4	5	5	4	1	3	5	5	5	3	2	2	3	2	3	1	1	5	2	3	4	8
1	37	1	1							2	2	2	2	2	2	2	4	2	2	2	2	2	1	1	2	3	3	3	2	4	3	1	5	6
1	19	1	1							2	1	2	4	5	5	5	3	5	5	5	5	3	1	1	3	3	3	4	1	5	2	3	4	5
3	24	1	1							3	2	8	5	5	3	3	3	1	3	2	3	2	1	2	2	1	2	3	1	3	5	2	4	7
3	39	1	1							2	4	1	3	3	5	4	4	5	4	4	5	2	1	3	3	3	3	3	1	2	3	5	4	9
3	40	1	1							2	2	1	2	2	3	2	4	3	2	2	2	3	3	3	3	3	3	2	1	5	4	3	2	8
2	52	1	1							3	2	3	1	2	5	3	4	2	2	2	2	3	1	1	3	3	3	4	4	3	1	2	5	3
1	32	1	1							5	2	3	4	5	4	5	4	5	5	5	4	2	1	2	2	3	3	2	1	4	2	5	3	1
4	40	1	1							2	2	1	5	5	4	4	5	5	3	3	5	3	3	2	3	1	1	2	5	3	4	1	2	8
3	31	1	1							3	2	6	1	1	3	3	3	2	3	3	3	4	4	4	4	4	4	4	1	5	3	4	2	3
1	52	1	1							2	1	8	6	3	1	3	1	4	3	3	3	1	3	4	4	4	4	4	2	4	5	3	1	5
2	38	1	1							3	2	2	3	3	3	3	3	3	3	3	4	2	2	2	2	2	2	2	1	5	3	4	2	3
3	36	1	1							4	4	7	1	3	2	4	2	4	5	4	4	3	3	2	3	3	2	4	1	3	5	4	2	9
3	31	1	1							5	2	5	4	4	4	4	2	4	4	4	4	3	4	2	3	3	3	2	1	4	2	5	3	1
1	24	1	1							3	3	8	6	3	3	3	3	3	3	3	3	4	4	4	4	1	1	3	5	3	4	1	2	5
3	49	1	1							3	4	1	3	4	4	4	3	4	4	4	3	3	3	2	2	3	2	1	1	2	4	3	5	4
4	42	1	1							2	2	2	2	2	2	2	2	1	2	2	2	2	2	2	2	2	2	2	5	2	1	4	3	2
3	51	1	1							2	2	6	2	4	4	4	2	5	5	5	5	3	2	2	3	3	3	2	3	1	4	2	5	4
4	37	1	1							3	2	1	6	6	6	6	6	6	6	6	6	4	4	4	4	4	4	2	4	3	5	2	1	8
2	43	1	1							2	1	3	1	1	1	2	1	5	4	5	6	1	1	3	4	1	1	1	1	2	4	3	5	3
1	44	1	1							2	3	4	1	1	1	1	5	5	1	1	1	2	2	2	2	2	2	3	2	1	3	4	5	5
3	40	1	1							2	4	1	3	4	3	4	3	4	4	4	4	3	3	2	2	3	2	3	2	3	1	4	5	7
4	23	1	1							3	2	4	1	1	1	1	5	1	4	4	1	2	2	2	2	2	2	3	1	3	5	4	2	9
4	43	1	1							2	4	2	2	2	3	4	4	3	2	3	4	2	1	1	2	2	1	2	1	2	4	3	5	4
3	43	1	1							4	2	7	2	2	3	3	3	2	3	3	3	3	2	2	3	3	3	4	1	4	5	2	3	1
1	21	1	1							2	2	2	2	6	5	3	3	3	6	3	6	4	4	4	4	4	4	3	2	1	5	3	4	4
4	31	1	1							2	2	3	3	4	4	4	2	4	3	4	4	3	2	1	2	3	2	3	5	4	2	3	1	6
2	38	1	1							4	2	6	4	5	4	4	1	5	5	5	5	3	2	4	4	3	3	2	3	5	2	1	4	8
1	40	1	1							5	1	7	1	2	2	2	2	2	2	2	2	1	1	1	1	1	1	4	1	4	5	2	3	5
1	18	1	1							3	4	7	1	2	3	4	4	1	1	3	3	1	2	1	3	2	3	2	1	2	5	4	3	7
4	49	1	1							2	3	2	1	2	4	2	4	2	5	2	2	1	1	1	1	2	2	2	4	1	5	3	2	6
2	50	1	1							5	2	3	4	4	2	3	3	4	4	4	4	3	2	2	3	2	2	1	1	5	2	3	4	1
3	49	1	1							5	2	6	5	5	5	5	2	3	4	5	4	2	1	2	1	2	2	2	1	5	2	3	4	9
1	53	1	1							3	2	4	2	4	3	3	3	2	3	4	3	3	1	1	3	3	3	3	1	5	3	4	2	3
2	38	1	1							3	1	4	2	5	4	4	2	5	4	2	3	3	2	2	3	4	3	2	3	5	1	2	4	9
1	24	1	1							2	4	5	4	4	4	5	5	6	2	3	4	3	2	4	2	3	2	3	3	2	4	1	5	3
3	40	1	1							4	2	6	1	2	3	3	3	2	3	2	2	2	2	2	2	3	3	4	1	3	5	2	4	5
3	22	1	1							2	3	8	2	5	4	5	5	5	6	4	4	2	2	2	2	2	2	3	1	5	3	4	2	4
1	45	1	1							3	2	7	1	1	1	1	4	1	1	1	1	2	1	3	3	3	2	4	3	5	1	2	4	8
1	50	1	1							4	1	3	2	2	4	2	4	4	4	2	3	3	2	2	3	3	3	3	1	3	4	2	5	6
4	39	1	1							5	3	7	2	2	2	3	2	2	3	3	4	3	2	1	3	3	3	4	4	3	2	5	1	2
3	22	1	1							2	1	4	3	2	3	3	3	4	4	3	2	2	2	2	2	2	2	3	1	5	4	3	2	2
3	43	1	1							3	2	2	2	4	4	4	4	4	2	4	4	2	2	2	3	3	3	4	1	4	2	3	5	7
3	42	1	1							3	4	5	4	4	5	5	2	4	5	5	4	2	2	2	3	3	2	2	2	5	1	3	4	6
3	22	1	1							3	2	8	4	3	6	3	3	3	3	3	3	3	3	3	3	3	3	3	2	4	5	1	3	3
1	51	1	1							3	1	2	2	2	2	2	4	6	4	2	2	3	3	3	3	3	3	3	1	4	3	2	5	1
3	42	1	1							2	2	1	4	4	3	3	4	4	4	3	4	3	4	3	4	3	3	3	3	2	1	5	4	7
2	26	1	1							4	2	1	2	3	3	3	3	3	3	3	3	3	3	3	3	3	3	5	1	5	4	3	2	8
4	38	1	1							3	4	2	1	2	2	1	2	2	3	2	2	2	2	1	3	4	3	4	1	3	5	2	4	4
4	45	1	1							5	2	5	3	4	4	4	2	4	5	5	5	3	3	2	3	3	3	2	1	4	3	2	5	8
2	39	1	1							2	4	2	2	1	2	4	5	2	2	5	4	3	1	1	3	3	3	2	5	2	1	3	4	7
4	33	1	1							4	1	5	2	2	2	2	6	4	3	4	4	1	1	3	3	3	2	4	3	1	4	2	5	4
3	41	1	1							3	2	1	6	6	6	6	6	5	6	5	6	4	4	4	4	4	4	3	1	5	2	3	4	6
4	31	1	1							2	1	8	3	3	3	3	3	3	3	3	3	2	2	2	2	2	2	4	2	4	5	3	1	5
2	40	1	1							3	2	2	4	4	5	5	5	4	3	4	4	3	4	4	2	2	2	1	2	4	3	1	5	7
3	26	1	1							1	1	4	1	1	1	1	5	1	3	1	1	2	2	2	2	2	2	5	1	4	3	5	2	9
4	41	1	1							3	1	5	5	4	2	4	4	2	2	3	3	3	1	1	1	1	1	3	2	4	1	5	3	1
2	31	1	1							2	3	2	3	3	4	3	5	5	4	4	2	3	3	1	1	3	3	2	3	1	2	4	5	6
4	34	1	1							2	4	2	2	1	2	1	3	1	4	2	1	2	1	1	2	3	2	3	1	3	5	2	4	9
3	20	1	1							2	2	6	2	2	2	1	2	3	3	3	2	3	2	2	3	2	1	3	1	4	2	5	3	1
2	37	1	1							4	4	6	4	4	4	4	2	3	3	4	4	3	1	1	3	2	2	2	1	2	4	5	3	2
3	35	1	1							4	1	6	1	1	2	2	4	3	3	2	2	2	2	2	2	2	2	3	1	5	3	2	4	9
3	51	1	1							3	4	1	1	1	1	1	5	5	1	1	1	1	1	1	1	1	1	3	4	2	3	1	5	3
2	39	1	1							2	4	1	1	3	3	4	2	4	3	3	3	3	3	3	3	3	3	3	1	2	5	3	4	6
2	40	1	1							2	3	1	3	3	2	5	3	6	5	4	4	1	2	3	3	3	2	4	4	3	2	1	5	8
3	51	1	1							2	3	2	2	2	2	2	4	4	4	1	3	1	2	1	1	1	3	1	5	2	3	1	4	4
1	47	1	1							3	2	5	4	4	3	4	3	4	4	4	4	3	1	2	3	3	3	1	1	5	3	2	4	7
2	18	1	1							2	2	5	4	3	2	1	5	4	3	2	4	3	1	3	2	2	1	3	1	3	4	5	2	2
3	20	1	1							3	2	5	2	2	3	3	4	4	2	2	3	3	2	1	3	3	3	5	1	3	5	4	2	5
2	32	1	1							4	1	6	5	3	4	5	4	5	2	6	4	3	1	3	4	3	2	3	1	2	4	3	5	4
3	48	1	1							2	4	1	1	1	1	1	4	1	2	2	2	3	2	1	3	3	3	5	3	5	4	2	1	2
3	27	1	1							3	2	7	2	2	1	2	4	2	3	3	2	4	4	4	3	4	3	5	3	1	2	4	5	1
1	49	1	1							2	2	4	2	1	1	1	3	3	3	1	1	2	2	2	3	2	3	4	1	5	4	3	2	3
2	45	1	1							1	2	1	1	2	5	3	2	5	3	2	6	2	2	2	2	2	2	2	1	5	3	2	4	9
2	47	1	1							2	3	1	3	4	4	5	2	3	3	4	3	2	2	2	1	2	2	3	1	4	2	3	5	6
1	27	1	1							3	4	2	3	4	4	4	3	4	5	5	5	2	2	2	2	2	2	3	3	1	5	4	2	8
1	37	1	1							2	2	2	3	3	3	4	3	6	3	4	4	3	2	2	3	3	2	1	3	5	1	4	2	1
3	23	1	1							2	3	4	2	4	4	4	2	3	5	5	4	2	3	3	3	3	3	3	1	3	4	5	2	6
4	26	1	1							3	2	3	3	2	4	2	2	4	3	4	2	2	3	1	2	3	3	2	4	5	1	3	2	3
1	47	1	1							4	1	4	1	1	2	1	5	1	1	1	1	2	2	2	2	2	3	4	5	3	1	4	2	2
3	46	1	1							4	2	7	1	1	4	4	3	2	4	3	2	3	2	1	3	2	2	3	3	2	5	4	1	5
2	47	1	1							3	3	6	4	4	5	4	3	4	3	3	3	2	2	2	2	2	2	2	4	2	1	5	3	7
2	26	1	1							2	4	2	1	1	2	2	1	1	1	1	1	1	1	1	1	3	3	3	1	4	5	2	3	3
4	37	1	1							4	1	7	4	4	4	3	4	5	3	3	4	3	3	3	2	3	3	3	1	3	4	5	2	7
1	33	1	1							2	2	3	3	2	3	2	4	2	3	4	2	2	1	1	3	3	3	3	4	3	1	2	5	8
3	45	1	1							5	1	4	2	2	4	4	4	3	2	4	3	2	2	2	3	3	3	5	2	1	5	3	4	9
2	50	1	1							2	4	1	5	5	5	5	1	4	5	5	5	3	3	3	2	2	1	3	1	2	5	3	4	5
4	32	1	1							4	2	4	4	4	5	4	3	4	5	4	4	3	3	3	3	3	3	2	1	4	3	5	2	4
4	26	1	1							4	2	6	3	3	3	4	3	5	4	4	5	3	2	4	3	3	2	1	5	2	1	4	3	9
3	39	1	1							5	1	7	1	2	3	1	2	4	5	1	5	1	2	1	3	2	4	2	2	1	5	3	4	6
4	37	1	1							2	1	1	2	3	4	4	2	3	4	4	4	3	3	3	3	3	3	2	5	2	1	4	3	5
4	30	1	1							4	1	7	1	1	1	2	4	1	2	2	1	3	3	1	3	3	3	4	1	3	4	5	2	3
2	22	1	1							3	3	5	5	3	3	1	4	1	2	1	4	1	1	1	2	2	3	4	5	1	3	4	2	5
4	41	1	1							5	1	7	2	4	4	6	6	6	6	6	6	4	4	4	4	4	4	5	1	5	2	3	4	8
2	47	1	1							3	2	2	1	4	3	5	1	3	6	5	4	3	4	1	3	3	3	1	1	2	3	4	5	4
4	30	1	1							4	1	5	5	5	5	5	5	5	5	5	5	3	3	3	3	3	3	1	3	2	4	1	5	2
4	41	1	1							2	1	1	3	5	1	4	4	2	5	5	2	1	2	1	3	2	3	3	3	5	2	1	4	8
4	19	1	1							2	2	2	5	5	5	5	1	3	4	5	5	3	4	4	3	3	4	1	1	5	3	2	4	2
3	36	1	1							3	1	3	1	1	1	2	4	1	2	3	3	1	1	1	3	1	2	4	1	4	5	2	3	6
4	43	1	1							3	3	2	1	4	4	4	3	4	4	4	3	3	3	1	3	1	3	1	2	3	5	4	1	1
3	18	1	1							2	2	7	2	2	1	2	2	3	4	4	3	3	2	3	3	3	1	3	3	5	1	2	4	1
3	33	1	1							3	1	1	3	2	3	3	3	4	1	1	4	3	2	2	3	2	2	2	1	2	4	3	5	3
1	39	1	1							2	2	3	5	3	5	3	3	3	4	3	3	2	2	2	2	2	2	1	1	4	3	5	2	3
1	36	1	1							2	2	8	1	1	1	1	5	1	1	1	1	2	2	2	2	2	2	3	2	1	5	3	4	9
3	52	1	1							2	4	3	2	3	3	3	4	3	4	3	2	2	2	2	2	2	2	3	1	2	3	4	5	7
1	35	1	1							2	4	5	3	3	3	3	3	3	3	3	3	2	2	2	2	2	2	2	1	4	5	2	3	1
1	53	1	1							5	2	5	1	1	5	1	5	5	2	2	4	3	3	3	3	3	2	2	1	5	2	3	4	2
3	30	1	1							4	1	4	4	4	2	5	3	5	5	4	4	4	3	3	3	3	3	2	5	1	4	3	2	3
3	40	1	1							5	2	3	2	3	4	4	2	4	4	4	4	3	3	1	3	3	3	5	2	3	5	1	4	7
4	51	1	1							2	1	2	1	4	4	4	2	4	3	4	4	3	3	1	3	3	3	3	1	3	5	2	4	6
4	20	1	1							3	4	3	1	1	3	3	4	3	3	3	2	2	3	2	2	2	3	4	2	1	4	3	5	4
1	40	1	1							4	1	7	4	5	5	5	5	5	5	5	5	3	3	3	3	3	3	3	1	4	3	2	5	8
1	48	1	1							3	4	4	3	1	1	1	1	1	1	1	1	1	1	1	1	1	1	1	1	4	2	5	3	5
3	46	1	1							5	4	7	4	5	4	4	1	4	4	4	4	1	3	3	3	3	3	1	1	4	3	2	5	5
4	46	1	1							4	2	7	4	5	5	5	1	5	5	5	5	3	3	3	3	3	3	2	2	5	3	1	4	4
4	50	1	1							5	2	4	4	3	4	3	3	4	4	4	3	3	2	2	3	3	3	2	2	3	1	4	5	2
4	51	1	1							2	2	2	1	2	3	3	4	3	3	3	4	3	2	3	3	2	2	3	3	5	1	4	2	7
4	40	1	1							2	1	2	2	2	2	3	3	3	3	3	2	4	4	4	4	4	4	5	4	2	1	3	5	8
4	46	1	1							5	2	7	1	1	1	1	5	1	1	1	1	2	2	2	3	3	3	5	3	1	5	2	4	9
3	35	1	1							3	4	3	4	4	4	4	2	4	4	4	4	2	2	2	2	2	2	4	2	1	4	3	5	1
4	50	1	1							3	1	7	3	4	4	4	3	3	4	4	4	3	3	3	3	3	3	1	1	5	2	4	3	6
3	39	1	1							5	1	7	1	1	1	1	1	3	1	1	1	3	2	3	3	2	2	2	4	5	2	3	1	3
3	36	1	1							3	2	3	1	5	4	4	2	5	5	5	5	3	1	1	3	3	3	2	1	2	3	4	5	7
3	43	1	1							3	1	4	5	4	5	5	4	5	4	5	4	1	3	3	3	1	3	3	2	4	1	3	5	6
3	36	1	1							4	1	3	4	4	4	3	4	2	4	4	3	3	2	2	3	3	3	2	2	5	1	4	3	3
3	46	1	1							3	1	4	1	1	4	2	5	5	3	2	1	2	2	1	2	2	2	4	2	4	3	5	1	5
4	49	1	1							3	2	1	3	3	3	2	3	3	4	2	3	4	3	2	2	2	4	3	3	5	2	1	4	8
4	46	1	1							5	1	5	1	1	1	1	5	1	1	1	1	2	1	1	1	1	1	2	2	3	1	4	5	2
4	46	1	1							3	1	1	1	4	5	4	4	4	5	5	5	3	3	3	3	3	3	3	4	1	3	2	5	4
3	47	1	1							3	4	3	1	1	1	1	1	1	3	1	1	2	1	2	1	2	3	2	2	4	3	1	5	1
3	46	1	1							3	4	3	1	1	1	1	5	1	1	1	1	2	2	2	2	2	2	4	4	1	5	2	3	9
4	43	1	1							3	3	3	5	5	4	3	4	3	3	4	4	2	2	2	1	2	3	3	1	5	3	4	2	7
3	52	1	1							2	4	4	5	3	4	4	2	5	5	3	3	1	3	3	3	3	3	4	1	3	2	5	4	2
3	34	1	1							4	2	6	3	3	2	2	3	4	3	2	3	2	3	2	2	2	2	4	5	2	4	1	3	3
3	46	1	1							3	3	2	2	2	3	3	4	2	2	2	2	3	2	2	3	3	3	4	1	4	3	2	5	5
4	42	1	1							5	2	5	1	1	1	2	3	1	2	3	2	2	1	2	2	2	2	3	1	5	2	4	3	9
4	42	1	1							5	2	7	2	4	4	4	2	4	3	4	4	3	2	3	3	3	3	2	3	4	1	5	2	4
4	38	1	1							3	1	1	2	3	3	3	3	3	2	3	4	3	4	4	4	4	4	2	1	3	5	4	2	6
4	53	1	1							3	4	3	5	5	5	4	1	4	4	4	4	3	4	4	1	4	4	2	1	3	5	4	2	5
4	45	1	1							4	1	3	4	4	3	4	4	4	4	4	4	2	2	2	2	2	2	2	1	5	4	3	2	6
3	44	1	1							4	2	6	2	2	4	2	4	3	2	4	4	3	1	1	3	3	3	3	1	4	5	2	3	1
3	43	1	1							2	4	2	3	2	2	2	4	1	3	4	3	2	2	2	2	2	2	3	1	3	5	2	4	7
4	42	1	1							4	2	4	2	4	4	4	3	4	4	4	5	3	2	2	3	3	2	2	2	3	1	4	5	3
3	42	1	1							2	4	1	3	4	2	4	3	4	5	3	2	3	3	1	3	3	2	1	4	2	5	3	1	9
4	41	1	1							3	1	2	3	3	2	2	4	1	3	4	4	3	1	2	2	2	2	1	2	5	1	4	3	2
4	52	1	1							2	2	3	1	1	1	1	4	2	2	1	2	1	2	2	2	2	1	2	1	4	2	3	5	4
3	53	1	1							3	4	2	2	2	3	2	4	5	2	2	2	3	1	1	2	3	1	2	5	1	3	2	4	8
4	36	1	1							3	3	3	1	1	1	1	5	1	1	1	1	2	2	2	2	2	2	3	1	2	4	3	5	8
4	44	1	1							2	3	7	3	3	3	3	3	1	1	2	3	3	2	2	3	3	3	4	3	4	5	1	2	3
4	46	1	1							3	3	1	1	3	3	3	3	3	3	3	3	2	2	2	2	2	2	3	5	4	3	1	2	1
3	35	1	1							2	2	1	4	4	4	4	3	4	4	5	4	3	2	3	3	4	4	2	2	5	4	3	1	7
3	37	1	1							3	2	3	1	2	2	3	4	3	6	2	4	3	4	2	3	4	3	2	1	5	4	2	3	6
4	40	1	1							3	2	5	1	1	1	1	4	1	1	1	1	2	2	2	2	2	2	5	4	5	1	3	2	4
4	35	1	1							2	1	1	2	3	3	4	4	6	4	4	3	3	2	1	3	3	3	4	4	2	1	3	5	5
4	43	1	1							3	2	7	5	5	5	6	5	5	3	2	4	3	3	3	4	4	3	1	1	5	4	2	3	2
4	45	1	1							3	2	1	5	5	4	4	3	4	4	4	4	3	3	3	3	3	3	1	1	5	4	3	2	6
3	52	1	1							2	3	4	2	2	3	3	3	3	3	3	3	2	2	2	2	4	4	2	1	2	4	5	3	9
3	41	1	1							4	1	7	3	4	4	4	3	4	4	5	3	3	2	3	3	2	2	3	3	1	5	4	2	2
3	41	1	1							4	2	7	2	4	3	3	3	4	4	4	4	2	2	2	2	2	2	3	3	5	2	1	4	8
2	38	1	1							4	2	3	4	3	3	4	6	3	4	3	4	3	3	2	3	3	3	2	2	3	1	5	4	4
4	35	1	1							3	2	3	3	4	4	4	2	4	4	4	4	3	3	1	3	3	3	2	1	4	5	3	2	3
4	44	1	1							3	4	1	2	2	3	3	2	3	4	3	4	3	2	2	2	2	3	3	2	3	1	5	4	7
4	39	1	1							4	1	8	3	1	1	1	5	1	3	1	1	2	2	2	2	2	2	3	1	2	4	3	5	1
4	53	1	1							3	2	4	3	5	5	5	4	5	5	5	5	3	3	3	3	3	3	4	2	1	4	3	5	1
4	38	1	1							3	2	2	2	2	3	2	3	2	3	3	4	3	3	1	3	3	3	2	1	3	5	4	2	2
2	38	1	1							2	2	6	5	5	4	4	1	3	4	4	4	3	1	1	3	3	1	1	1	5	4	3	2	3
4	42	1	1							3	2	4	1	1	1	1	5	2	2	1	3	1	1	1	1	1	1	4	1	4	3	5	2	9
2	42	1	1							3	1	4	4	3	4	3	3	3	3	3	3	2	2	2	2	2	2	3	1	2	5	3	4	6
4	49	1	1							5	2	6	5	5	5	5	1	5	5	5	5	3	3	3	3	3	3	2	1	5	2	3	4	7
4	42	1	1							5	2	7	1	3	4	3	3	4	4	3	4	2	2	2	3	3	3	4	4	1	5	3	2	5
2	42	1	1							2	4	2	3	3	3	4	3	3	4	4	3	4	4	4	3	3	3	3	3	5	1	2	4	8
2	23	1	1							2	1	4	5	3	3	4	5	4	3	5	4	2	3	2	4	1	2	2	4	1	3	2	5	9
2	42	1	1							2	2	3	3	3	4	2	3	2	4	4	4	3	2	3	3	3	3	2	1	3	5	2	4	5
4	46	1	1							3	3	5	2	1	3	2	3	2	2	2	2	2	2	2	2	2	2	4	2	5	4	3	1	1
4	44	1	1							4	1	4	2	3	2	6	3	2	3	4	3	3	2	4	3	3	3	3	1	5	4	2	3	2
2	47	1	1							2	2	1	1	1	1	1	4	2	1	1	1	3	2	2	4	4	3	4	1	5	3	2	4	3
2	38	1	1							2	2	1	6	6	6	6	6	6	6	6	6	4	4	4	4	4	4	1	2	4	5	1	3	4
2	42	1	1							3	3	3	5	5	4	4	1	5	3	4	4	1	1	3	3	3	3	3	1	2	3	5	4	7
2	44	1	1							3	4	1	3	3	1	3	3	3	6	3	3	2	2	2	2	2	2	5	5	2	4	1	3	6
4	41	1	1							3	3	3	3	3	3	3	3	2	2	3	2	2	2	2	2	2	2	3	1	2	4	3	5	7
2	42	1	1							3	2	3	3	4	4	4	3	4	5	4	4	3	2	2	2	3	3	4	4	1	2	3	5	6
2	42	1	1							2	4	3	2	2	3	2	4	3	3	4	3	2	2	1	3	3	2	1	2	3	4	5	1	9
4	33	1	1							5	1	7	4	4	4	5	4	4	4	4	5	3	3	3	2	3	3	4	3	5	2	1	4	1
2	42	1	1							5	2	5	4	4	4	4	2	4	4	5	4	3	3	2	3	3	3	3	2	1	5	3	4	5
2	51	1	1							4	2	7	2	2	2	3	4	3	4	3	2	2	2	2	2	2	2	2	1	5	2	3	4	3
2	50	1	1							3	1	7	3	3	3	4	3	4	4	4	4	2	3	3	3	3	2	2	4	1	2	3	5	4
4	34	1	1							3	2	6	3	4	3	4	3	4	4	4	4	3	1	2	3	3	2	3	1	4	3	2	5	3
2	35	1	1							2	1	2	1	1	1	1	5	1	1	1	1	1	1	1	1	1	1	1	1	2	5	3	4	8
4	45	1	1							4	4	6	3	4	2	2	4	3	5	3	4	3	1	1	3	3	3	4	1	3	5	4	2	7
2	37	1	1							2	1	3	2	1	1	2	5	5	5	3	1	3	1	4	3	3	3	4	1	5	2	4	3	1
2	45	1	1							4	1	4	3	3	3	3	3	3	3	4	3	3	2	2	3	3	3	4	2	4	1	3	5	5
2	49	1	1							3	4	6	4	5	4	5	2	4	4	4	4	3	3	4	3	3	4	2	1	5	2	4	3	4
2	42	1	1							3	4	1	5	5	5	5	2	6	4	4	4	2	2	2	4	2	2	1	2	4	3	1	5	6
2	49	1	1							3	2	2	1	1	2	1	3	3	2	2	3	2	2	2	2	2	2	4	1	5	2	4	3	2
2	37	1	1							3	1	4	3	2	3	3	6	6	3	3	2	3	2	2	2	1	3	1	1	5	3	4	2	7
2	38	1	1							4	1	7	4	4	3	4	4	4	3	4	4	2	3	3	3	3	3	3	3	5	1	2	4	5
4	33	1	1							2	2	8	6	6	6	6	6	6	6	6	6	4	4	4	4	4	4	3	1	5	4	3	2	4
2	44	1							1	3	2	2	2	1	1	2	5	3	2	1	2	2	2	2	3	3	2	4	2	3	4	5	1	3
4	51	1							1	4	1	2	1	2	2	1	5	2	2	2	3	2	2	2	1	1	1	3	2	3	5	1	4	1
2	32	1	1							4	2	3	1	1	1	1	5	1	2	1	1	2	1	1	3	3	2	5	5	2	3	4	1	6
2	37	1		1						3	1	1	4	5	4	3	6	1	2	4	3	2	1	4	3	3	3	4	1	5	3	2	4	2
1	32	2		1						2	1	6	4	1	3	3	5	1	5	2	3	2	2	2	4	3	3	4	1	2	3	5	4	1
1	72	2				1				2	4	2	1	1	2	2	2	2	2	2	2	2	2	2	2	2	2	3	3	5	4	1	2	9
4	37	2				1				2	1	8	6	3	3	3	3	3	3	3	3	4	4	4	4	4	4	3	1	5	4	2	3	7
2	53	1		1						3	1	1	6	2	3	3	3	3	6	3	4	2	2	2	4	2	2	3	3	4	1	5	2	3
3	73	1		1						1	1	4	2	3	2	3	4	2	3	4	2	2	2	1	2	1	3	4	1	4	3	2	5	2
2	67	1				1				5	1	7	1	1	1	1	1	1	1	1	1	1	1	1	1	1	1	1	2	1	4	3	5	3
2	23	1		1		1				2	1	4	5	5	4	5	2	4	5	4	4	2	3	2	2	3	2	3	5	1	2	4	3	1
3	27	1		1						2	1	2	2	3	4	3	3	4	3	2	2	3	2	2	3	3	2	3	3	5	2	1	4	4
2	30	2		1						2	1	4	4	4	3	5	4	5	5	4	6	2	2	2	3	2	1	3	3	5	4	1	2	2
2	31	2							1	2	1	1	5	1	5	1	1	1	1	1	1	4	1	1	2	3	3	5	3	5	4	1	2	5
4	22	1					1			2	1	1	3	4	3	2	4	4	4	6	4	2	2	1	1	4	4	3	2	5	1	3	4	9
2	30	2		1						2	4	1	3	2	3	4	3	3	4	2	2	2	2	2	2	2	2	3	1	3	2	4	5	6
1	49	1					1			4	1	4	4	4	5	4	5	3	3	5	4	3	3	2	2	3	2	3	2	4	3	1	5	4
1	26	1		1						3	4	1	3	4	4	4	3	4	4	4	4	3	3	3	3	3	3	2	5	2	1	3	4	8
2	69	2		1						5	1	3	4	4	4	4	3	3	4	4	4	3	2	3	3	3	3	3	4	1	2	3	5	8
4	80	2					1			5	2	7	4	4	4	4	4	4	4	4	4	3	3	3	3	3	3	2	1	4	2	3	5	2
2	56	2		1						3	2	2	2	2	1	2	4	2	3	2	2	3	2	1	3	3	3	4	1	2	3	4	5	3
1	28	1		1						2	1	2	5	4	5	4	2	4	5	4	5	3	2	3	1	3	2	1	1	5	4	3	2	9
4	26	2					1			4	2	8	3	3	6	3	6	6	6	6	3	4	4	4	3	4	4	3	4	3	1	5	2	5
4	69	2					1			5	2	2	3	3	3	3	3	3	3	3	3	2	2	2	2	2	2	3	1	2	4	3	5	1
4	32	1		1						1	3	2	2	3	3	4	3	3	4	3	3	2	2	2	2	2	2	3	3	4	2	1	5	7
3	20	2	1	1						2	2	4	2	3	3	2	3	3	3	3	3	2	3	3	2	2	2	1	4	3	1	2	5	6
2	40	2		1						2	1	1	1	1	3	4	3	3	2	1	3	2	2	2	2	2	2	5	5	4	3	2	1	5
2	42	2					1			2	4	1	4	5	5	5	2	5	5	5	5	2	3	3	3	3	3	3	1	4	2	3	5	6
2	24	2	1	1						2	4	2	2	2	2	4	2	4	4	2	4	3	2	3	3	3	3	2	1	5	3	2	4	4
2	46	2		1						5	1	4	2	2	2	2	3	2	2	2	2	3	2	3	3	3	2	1	2	4	3	1	5	1
3	64	2		1						3	2	1	3	5	5	5	5	5	5	5	5	2	2	2	2	2	2	3	2	3	1	4	5	8
4	55	1					1			4	1	6	1	1	1	1	5	1	1	1	1	1	1	1	1	1	1	5	4	1	2	3	5	3
2	23	1		1						4	1	4	1	2	1	2	4	5	4	2	4	1	1	2	1	1	2	4	5	4	2	1	3	7
2	19	2		1						3	2	5	1	1	1	1	1	1	1	1	1	1	1	3	3	3	3	3	2	1	3	4	5	1
2	23	2					1			4	2	1	1	4	4	4	4	4	4	4	4	3	3	3	3	3	3	4	1	5	3	2	4	7
2	31	1		1						3	3	6	3	6	1	1	4	2	3	4	3	1	1	3	1	3	3	2	1	5	3	4	2	6
1	42	2					1			5	2	3	6	1	1	2	6	1	1	1	1	3	1	1	2	2	3	4	4	2	1	3	5	2
1	35	2					1			4	1	5	2	4	4	4	4	4	4	4		3	3	3	3	3	3	2	1	3	4	2	5	3
2	22	1	1							4	1	3	4	4	4	3	4	4	4	4	5	3	2	2	3	3	2	2	1	5	4	2	3	9
4	18	1	1							2	2	2	3	2	3	2	3	3	3	3	4	1	4	2	2	2	3	2	4	2	5	3	1	9
2	18	2		1						1	2	2	6	6	1	3	1	6	6	3	3	4	4	4	4	4	4	2	4	1	5	2	3	8
4	68	2		1						5	1	1	2	1	1	1	1	2	2	1	1	2	1	1	3	1	3	2	2	1	3	5	4	6
3	58	1		1						3	2	8	2	6	6	6	6	6	6	6	6	4	4	4		4	4	5	2	3	1	5	4	1
3	40	2		1						5	1	3	2	5	4	5	4	5	4	6	4	2	3	3	3	3	1	3	1	3	4	2	5	5
2	36	2	1	1						1	2	1	6	6	6	6	6	4	6	6	6	4	4	4	4	4	4	2	1	4	3	2	5	4
1	19	2		1						2	2	3	4	4	4	2	4	1	5	3	4	3	3	3	3	3	3	5	4	2	1	3	5	2
3	30	1			1					2	1	2	3	3	3	4	3	3	3	3	3	3	2	1	2	2	2	2	1	2	3	5	4	4
1	56	1		1						4	1	3	1	1	1	1	5	5	1	1	1	1	1	1	1	1	1	5	1	4	2	3	5	2
4	45	2		1						3	4	5	3	3	3	3	3	3	3	3	3	2	2	2	2	2	2	2	1	4	3	5	2	1
2	39	2	1							4	2	2	2	2	1	3	3	3	3	3	3	2	2	2	2	3	2	2	5	2	3	1	4	8
3	23	2		1	1					3	2	3	2	2	4	3	4	3	4	3	2	2	3	2	2	3	2	2	3	1	2	4	5	9
4	47	1		1						4	2	1	2	4	2	4	4	4	4	4	4	1	1	1	1	1	1	2	1	5	2	3	4	3
2	31	2					1			4	1	6	3	3	3	4	3	3	4	4	3	2	2	2	2	2	2	3	1	2	4	5	3	5
2	45	2		1						2	2	5	5	5	5	5	5	5	5	5	5	3	3	3	3	3	3	1	2	3	1	4	5	8
4	26	1			1					4	2	5	4	4	4	3	4	2	4	5	4	3	2	3	2	3	3	4	2	5	3	1	4	6
2	20	1				1				2	4	1	2	1	4	2	2	3	5	2	3	2	2	2	2	2	2	2	5	1	2	4	3	2
4	50	2	1							3	2	2	1	3	3	3	6	3	1	1	1	3	3	2	3	4	3	4	1	2	4	3	5	6
3	35	2				1				2	2	1	5	4	5	1	1	5	2	1	2	3	3	3	3	3	3	1	4	5	2	1	3	5
3	73	1				1				3	4	3	2	1	2	4	5	5	2	2	2	3	2	1	2	2	3	2	3	1	2	5	4	1
1	62	2	1							2	1	4	1	1	1	1	5	5	1	1	1	2	2	2	2	2	2	2	3	1	5	2	4	3
2	18	2			1					2	1	8	6	3	2	4	3	4	4	3	4	2	2	3	3	1	1	3	1	4	2	3	5	3
2	38	1	1							5	1	6	5	5	5	4	4	5	4	5	5	3	3	2	3	3	3	5	5	2	1	4	3	9
1	20	2			1					3	2	7	2	1	1	1	4	3	1	1	1	2	2	2	2	2	2	4	2	3	1	5	4	2
2	27	2			1					2	1	2	1	2	2	2	2	3	2	1	2	1	2	2	1	2	2	4	2	1	5	3	4	6
2	25	2			1					2	1	3	1	2	4	1	3	4	4	4	2	2	2	2	1	4	4	1	2	4	3	1	5	9
2	30	1			1					2	1	4	1	5	3	4	4	4	5	5	5	1	3	3	3	3	3	5	1	3	2	5	4	7
2	29	1	1							4	1	3	4	5	5	4	4	3	3	4	4	3	3	3	3	3	2	5	1	5	4	3	2	7
2	46	2			1					2	4	3	2	4	3	4	4	3	4	4	4	3	3	3	3	3	3	4	1	2	4	3	5	5
1	18	2			1					2	1	2	3	3	3	3	3	3	3	3	3	2	2	3	2	2	2	2	3	1	4	2	5	8
4		1			1					3	2	4	2	2	2	2	2	2	2	2	2	2	2	2	2	1	2	2	2	4	1	3	5	2
2	18	2			1					2	3	1	2	2	4	2	4	4	3	2	1	2	2	2	2	2	2	4	1	4	5	3	2	6
2	54	1	1				1			3	4	8	6	6	6	5	4	3	2	1	2	4	3	2	1	2	3	5	3	5	4	1	2	3
2	38	1	1		1					5	1	6	5	5	5	4	5	5	5	4	5	3	3	2	3	3	3	5	2	5	3	1	4	4
1	42	1	1		1					5	2	6	1	1	2	3	5	2	3	2	4	3	3	3	3	3	2	3	3	5	1	4	2	8
1	26	2	1							3	1	2	5	5	5	5	5	5	5	5	5	3	2	2	3	3	3	4	1	2	3	5	4	1
4	31	2			1					4	2	1	4	1	1	3	3	3	3	4	2	3	3	3	4	3	3	3	3	4	2	5	1	4
2	22	2	1							4	2	3	2	3	3	4	2	3	4	4	5	2	1	3	2	3	1	1	1	4	5	2	3	9
4	23	2	1		1					3	2	3	1	1	6	1	1	2	3	1	3	2	3	2	3	3	2	4	2	1	3	5	4	3
4	32	2			1					2	1	1	2	4	4	1	4	3	2	3	3	2	2	2	3	1	1	2	3	4	1	2	5	7
2	32	2			1					3	1	2	2	3	2	2	4	3	2	2	2	2	2	2	2	2	2	4	1	5	4	3	2	1
4	36	1	1			1				2	2	4	3	4	3	4	3	3	4	3	3	3	3	3	3	3	3	2	2	1	5	4	3	7
4	40	1			1					5	1	5	2	2	2	2	4	1	2	2	2	3	2	3	3	3	3	3	5	2	3	1	4	2
2	29	2			1					2	1	2	2	5	4	6	4	4	5	5	5	3	3	3	3	3	3	3	4	2	5	1	3	7
2	25	2			1					4	1	4	1	1	3	1	5	4	1	1	1	1	1	1	1	2	3	4	4	5	2	3	1	9
2	23	2			1					3	2	2	1	4	4	4	2	5	5	4	5	3	3	2	3	3	2	3	1	2	5	3	4	6
2	36	2	1		1					5	1	2	3	4	4	4	4	3	3	3	4	3	2	4	4	4	2	3	1	2	3	5	4	5
2	32	2			1					2	1	3	3	3	3	3	3	3	3	3	3	2	2	2	2	2	2	2	1	4	2	5	3	4
4	42	2	1							2	2	5	1	4	6	6	5	4	4	3	3	2	3	3	2	3	2	4	1	5	4	3	2	1
4	25	1	1							4	1	7	3	3	3	4	3	4	3	4	4	2	2	1	1	2	3	1	5	4	1	3	2	4
1	46	1	1							4	2	7	1	1	1	2	5	1	4	2	1	3	1	1	3	3	3	3	1	4	3	2	5	7
1	23	1	1							2	3	2	1	4	5	1	2	5	5	1	2	3	4	1	3	3	2	5	4	1	3	2	5	1
4	52	2	1							3	4	2	1	1	1	1	1	1	1	1	1	1	1	1	1	1	1	2	1	5	3	4	2	9
2	77	2	1							2	4	2	2	2	3	4	4	3	3	3	3	3	2	2	3	3	3	1	4	2	1	3	5	5
4	32	2	1							2	1	2	1	3	4	4	3	4	4	3	4	2	2	2	2	3	3	1	1	4	5	2	3	6
1	19	2	1							2	2	2	6	3	3	3	3	3	3	3	3	2	2	2	2	2	2	5	3	1	4	2	5	2
3	60	2	1							4	4	4	1	1	3	2	3	3	1	1	3	2	1	1	3	3	3	1	1	2	3	4	5	8
2	27	2	1							1	4	2	3	2	3	4	4	6	5	3	3	3	3	3	4	2	2	5	5	4	3	2	1	3
1	64	2	1							2	2	1	1	3	3	3	3	3	3	3	3	2	2	2	2	2	2	3	1	5	4	3	2	6
4	46	2	1							4	4	8	1	1	1	1	4	1	1	2	2	3	2	1	3	3	3	4	1	4	3	2	5	3
3	46	1	1							3	1	2	4	4	3	3	2	4	4	3	4	3	2	2	3	3	3	2	5	3	1	4	2	5
2	75	2	1							5	2	3	3	3	3	4	3	3	3	3	3	2	2	2	2	2	2	1	1	5	4	2	3	6
1	69	2	1							5	2	3	1	2	2	6	4	4	5	6	4	3	4	1	3	3	3	4	1	5	3	2	4	7
2	67	2	1							3	4	4	1	4	4	4	2	4	4	4	4	3	1	3	3	3	3	3	2	1	5	3	4	4
1	47	2	1							4	3	3	1	1	1	3	5	1	3	1	2	2	2	1	2	2	2	3	2	1	5	3	4	5
3	40	1	1							3	2	5	5	4	4	4	4	4	4	4	4	2	2	2	2	2	2	1	1	5	3	2	4	8
2	54	2	1							2	2	2	3	3	3	3	3	3	3	3	3	2	2	2	2	2	2	3	1	5	4	3	2	5
2	72	2	1							4	2	4	2	1	2	2	4	3	2	1	3	3	3	1	3	3	3	1	1	3	5	2	4	3
4	35	1	1							5	1	7	4	4	4	4	4	4	3	4	4	3	3	3	3	3	3	3	1	4	2	3	5	9
2	67	2	1							2	2	4	1	1	1	1	5	1	2	1	1	1	1	1	1	1	1	5	2	5	1	3	4	1
2		2	1							3	2	3	2	3	1	2	3	3	3	3	3	2	2	2	2	2	2	1	2	5	1	4	3	6
2	52	2	1							4	4	5	1	2	4	1	2	4	3	2	2	2	2	2	2	2	2	2	1	2	4	5	3	1
3	45	2	1							5	2	8	2	1	2	2	3	2	3	2	2	2	2	2	2	2	2	2	1	5	2	3	4	4
3	51	2	1							2	4	2	5	4	4	5	3	4	4	5	4	2	1	1	1	2	2	1	4	5	2	3	1	2
2	39	2	1							4	2	5	3	3	2	3	3	2	3	4	3	2	2	2	3	3	4	2	1	5	3	2	4	1
4	38	1	1							5	4	6	3	3	2	5	4	3	4	5	2	2	2	3	2	2	3	2	2	5	4	1	3	3
4	42	2	1							2	1	2	1	1	2	2	5	2	2	3	2	2	2	2	3	3	3	5	2	4	1	5	3	5
2	42	1	1							4	1	7	4	5	5	3	3	4	4	5	4	3	2	2	3	3	3	1	1	3	5	2	4	6
1	43	1	1							3	2	4	1	1	1	1	3	1	4	1	3	2	2	2	2	2	2	4	4	2	3	1	5	2
3	42	1	1							4	3	4	4	4	5	5	2	4	4	4	4	3	2	1	3	3	3	2	4	1	3	2	5	7
2	42	1	1							4	1	4	5	5	5	5	5	4	4	5	5	3	3	2	3	3	3	4	1	4	3	5	2	8
1	50	1	1							4	1	7	2	2	2	3	4	3	3	3	2	3	2	2	3	3	2	1	1	5	4	2	3	4
1	40	1	1							2	4	1	4	4	2	4	2	2	4	3	4	3	1	2	3	3	3	3	4	2	5	3	1	3
2	47	1	1							4	2	7	3	3	3	3	3	3	3	3	3	2	2	2	2	2	2	4	1	5	2	4	3	9
2	39	1	1							4	2	2	1	3	3	3	2	4	2	3	4	3	2	2	2	2	3	3	4	3	5	1	2	6
2	53	1	1							2	4	1	2	3	3	5	1	3	3	5	4	3	1	1	2	1	1	3	1	4	2	3	5	5
3	42	1	1							1	1	2	3	3	3	3	3	3	3	3	3	2	2	2	2	2	2	3	1	5	4	2	3	9
2	47	1	1							3	2	3	4	3	3	3	3	4	5	4	4	2	3	2	3	3	2	2	1	3	2	4	5	6
2	37	1	1							5	1	5	3	3	4	4	4	3	5	3	5	3	4	2	3	3	3	2	2	4	5	1	3	2
4	37	1	1							4	1	7	4	4	4	5	3	4	4	3	4	2	3	2	3	2	2	3	1	2	3	4	5	8
2	38	1	1							4	1	4	3	3	3	3	2	4	3	3	3	2	3	1	1	2	2	5	5	2	1	4	3	4
4	47	1	1							4	1	5	2	4	5	2	4	4	5	2	4	3	3	2	2	2	2	5	2	5	1	3	4	3
3	53	1	1							3	2	8	1	1	1	1	4	1	6	1	6	2	1	1	2	2	2	4	4	2	5	3	1	7
2	43	1	1							3	1	6	4	4	4	4	2	4	3	5	5	3	2	1	3	3	2	2	1	5	3	4	2	5
3	35	1	1							4	1	6	4	5	4	5	5	4	3	4	5	3	2	3	3	2	3	3	3	1	2	5	4	8
3	40	1	1							2	4	3	4	4	4	4	2	4	4	4	4	3	3	3	3	3	3	1	1	2	3	4	5	1
4	35	1	1							5	1	4	3	3	1	3	4	4	2	2	2	3	2	3	3	3	3	2	5	3	1	2	4	5
2	41	1	1							2	4	1	1	1	1	1	1	3	1	3	1	1	1	1	1	1	3	3	5	4	1	2	3	4
3	38	1	1							4	1	7	5	5	5	5	5	4	5	5	4	3	3	2	3	3	3	1	3	5	2	1	4	7
3	42	1	1							5	2	2	1	1	1	1	1	1	1	1	1	1	1	1	3	1	1	5	1	2	4	3	5	9
2	36	1	1							4	2	4	4	4	4	4	4	5	4	4	4	3	3	3	3	2	2	3	4	5	1	2	3	2
3	35	1	1							4	4	4	2	4	2	4	4	4	4	4	4	2	2	2	3	3	3	4	2	3	4	1	5	1
2		1	1							2	1	6	5	5								3	3	3	3	3	3	1	5	3	1	4	2	4
2	38	1	1							5	1	7	5	5	5	4	5	4	5	4	5	3	1	3	3	1	3	5	5	2	1	4	3	2
2	54	1	1							2	3	4	1	3	3	4	4	3	4	3	3	3	3	3	3	3	3	2	1	2	5	4	3	5
2	46	1	1							4	1	2	2	1	4	2	2	2	2	2	4	1	2	2	2	2	2	2	1	3	4	5	2	7
2	42	1	1							4	1	4	5	4	5	5	4	5	4	5	5	3	3	3	3	3	3	5	5	2	4	1	3	9
2	35	1	1							5	1	5	3	4	4	4	4	4	4	4	4	2	1	2	3	3	2	3	1	2	4	5	3	6
2	42	1	1							5	1	5	5	5	5	4	5	5	4	4	5	2	3	3	3	3	2	4	2	5	4	3	1	1
2	41	1	1							4	2	7	4	4	4	4	4	4	5	5	4	3	3	3	3	3	3	4	5	4	3	1	2	8
4	40	1	1							5	2	7	4	4	4	4	3	5	2	3	4	3	3	3	1	1	2	4	1	2	3	5	4	4
4	38	1	1							5	1	5	1	2	1	1	1	2	1	1	1	1	1	1	1	1	1	4	1	5	2	3	4	7
2	53	1	1							3	2	4	2	2	2	3	3	3	2	3	2	2	2	2	2	2	2	3	2	4	1	5	3	1
2	38	1	1							2	2	1	2	3	3	3	2	3	3	3	3	2	2	2	2	2	2	4	1	5	3	4	2	8
2	36	1	1							5	1	7	5	5	5	4	5	4	5	4	4	3	2	3	3	2	3	5	4	2	1	5	3	6
4	45	1	1				1			4	2	5	3	4	4	4	2	4	3	4	4	3	4	4	3	3	2	3	1	5	2	4	3	3
4	44	1	1							1	2	2	3	3	3	3	3	3	3	3	3	2	2	2	2	2	2	3	2	5	1	4	3	2
4	39	1	1							4	1	5	4	5	5	4	5	4	5	4	4	2	3	2	1	2	2	4	1	4	5	3	2	5
4	38	1	1							4	1	6	4	4	4	3	4	4	5	4	4	3	3	2	3	2	1	2	3	5	2	1	4	9
4	35	1	1							4	1	6	4	4	4	4	3	4	3	4	4	3	2	1	2	3	3	2	1	2	5	3	4	2
4	43	1	1							4	1	7	4	2	2	2	2	2	2	3	3	3	3	3	3	3	3	2	1	4	2	5	3	7
4	45	1	1							4	2	3	2	4	4	4	5	2	4	4	3	3	3	1	3	3	3	5	4	1	3	2	5	5
4	38	1	1							4	1	7	4	4	4	4	4	4	4	4	4	2	2	3	2	3	2	5	2	3	1	5	4	3
4	48	1	1							3	2	5	5	5	5	5	1	3	5	5	5	3	3	2	2	2	2	2	2	1	4	5	3	4
4	37	1	1							4	1	7	4	4	4	3	4	3	5	4	3	2	3	2	3	2	3	2	3	2	1	4	5	9
4	41	1	1							2	2	8	2	3	4	2	3	4	5	2	3	3	3	2	1	1	3	4	2	5	1	3	4	8
4	38	1	1							3	2	8	2	1	3	2	4	3	6	2	1	2	2	2	2	2	2	4	4	2	3	1	5	6
4	39	1	1							5	1	7	1	4	3	3	4	3	2	3	3	3	2	3	2	2	3	3	3	2	4	1	5	7
4	49	1	1							4	1	5	1	1	1	2	4	2	3	2	3	2	2	2	2	2	2	4	4	3	2	1	5	5
4	38	1	1							3	2	2	2	5	4	4	2	3	4	5	4	3	1	2	3	3	3	3	5	2	1	4	3	4
4	52	1	1							3	4	2	1	1	1	1	5	5	1	1	1	3	3	4	3	4	3	4	1	3	4	2	5	2
4	52	1	1							3	2	2	5	5	5	5	1	4	4	4	4	3	3	3	3	3	3	4	1	3	2	4	5	9
4	53	1	1							2	1	1	1	1	1	1	4	1	1	1	1	2	2	2	2	2	2	1	1	5	2	4	3	3
4	52	1	1							1	1	1	4	4	4	3	4	5	4	4	5	2	2	2	2	2	2	3	5	1	3	2	4	8
4	42	1	1							3	2	4	5	5	5	5	1	5	5	5	5	3	3	3	3	3	3	2	3	1	5	2	4	6
4	44	1	1							3	4	3	4	3	5	2	3	5	5	2	4	2	2	2	3	3	1	4	5	4	1	2	3	6
4	40	1	1							3	2	3	1	1	3	1	6	6	6	1	6	2	2	2	2	2	2	3	2	1	5	3	4	8
4	40	1	1							3	2	2	2	3	3	3	3	3	3	3	3	2	2	2	2	2	2	3	1	5	3	2	4	7
4	36	1	1							3	2	2	1	1	2	1	5	1	1	1	1	2	2	2	2	2	2	5	1	3	2	4	5	4
4	50	1	1							2	1	1	3	3	3	3	3	3	3	3	3	2	2	2	3	3	3	2	1	4	5	3	2	2
4	37	1	1							3	2	5	4	4	5	4	2	5	5	4	4	3	2	3	3	2	2	4	2	1	5	4	3	5
4	39	1	1							3	1	3	5	4	4	4	3	4	4	4	4	3	3	3	3	3	3	2	2	5	4	1	3	9
4	40	1	1							3	1	4	1	1	1	1	5	1	1	1	2	3	2	1	3	3	3	4	1	2	3	4	5	3
4	39	1	1							3	1	5	4	4	5	4	4	3	5	4	5	3	3	4	2	3	3	2	5	4	1	3	2	4
4	36	1	1							3	2	3	4	4	3	5	4	5	3	5	4	3	2	3	2	3	3	4	3	5	2	1	4	8
4	36	1	1							3	2	3	4	4	4	4	3	4	4	4	4	3	2	2	3	2	3	2	5	2	4	1	3	5
4	43	1	1							3	1	5	4	4	4	4	5	5	3	4	2	2	3	3	1	2	2	3	3	1	4	2	5	1
4	48	1	1							3	1	5	5	4	5	5	2	4	5	5	4	3	2	2	3	3	2	1	1	4	2	3	5	2
4	48	1							1	3	2	3	1	1	1	1	5	1	1	1	1	1	1	1	1	1	1	1	2	3	4	1	5	7
4	52	1	1							3	2	2	1	1	1	1	2	1	6	2	6	2	1	1	2	2	2	5	3	2	5	4	1	3
4	44	1			1					3	3	1	1	1	1	1	1	1	1	1	1	3	1	1	1	4	4	3	1	5	3	2	4	6
4	35	1	1							3	1	6	1	1	1	1	5	1	2	3	1	2	2	1	3	3	3	5	1	4	3	5	2	4
[truncated: 1 more rows]
